# Supplementary material for: How well can morphology assess cell death modality? A proteomics study
Source: Cell Death Discov. 2016 Oct 3;2:16068–. doi: 10.1038/cddiscovery.2016.68 (PMC5045961; doi:10.1038/cddiscovery.2016.68)
Supplement: Supplementary Table S1 [file cddiscovery201668-s2.xls]

## Sheet: All
	1	2	3	4	5	6	7	8	9	10	11	12	13	14	15	16	17	18	19	20	21	22	23	24	25	26	27	28	29	30	31	32	33	34	35	36	37	38	39	40	41	42	43	44	45	46	47	48	49
PROTEIN.ID	IPI00219018	IPI00784154	IPI00465248	IPI00453473	IPI00003362	IPI00418471	IPI00465439	IPI00797270	IPI00414676	IPI00966238	IPI00186290	IPI00784295	IPI00604620	IPI00027230	IPI00291006	IPI00455315	IPI00333541	IPI00296337	IPI00021440	IPI00472724	IPI00000874	IPI00017334	IPI00021263	IPI00910781	IPI00396378	IPI00419585	IPI00455383	IPI00027107	IPI00220362	IPI00026154	IPI00009904	IPI00219217	IPI00020599	IPI00019502	IPI00303476	IPI01012004	IPI00013933	IPI00169383	IPI00783271	IPI00215965	IPI00026781	IPI00003865	IPI00942979	IPI00646240	IPI00025512	IPI00844578	IPI00219219	IPI00027252	IPI00216592
GENE	GAPDH	HSPD1	ENO1	HIST1H4B;HIST1H4I;HIST1H4A;HIST1H4D;HIST1H4E;HIST2H4B;HIST1H4L;HIST1H4C;HIST1H4K;HIST1H4F;HIST1H4J;HIST4H4;HIST1H4H;HIST2H4A	HSPA5	VIM	ALDOA	TPI1P1;TPI1	HSP90AB1	HSPA9	EEF2	HSP90AA1	NCL	HSP90B1	MDH2	ANXA2	FLNA	PRKDC	ACTG1	EEF1A1;EEF1A1P5	PRDX1	PHB	YWHAZ	GPI	HNRNPA2B1	PPIA	CLTC	TUFM	HSPE1	PRKCSH	PDIA4	LDHB	CALR	MYH9	ATP5B	PDIA3	DSP	PGK1	LRPPRC	HNRNPA1	FASN	HSPA8	TKT	HIST2H2BF	HSPB1	DHX9	LGALS1	PHB2	HNRNPC
DESCRIPTION	Glyceraldehyde-3-phosphate dehydrogenase	60 kDa heat shock protein, mitochondrial	Isoform alpha-enolase of Alpha-enolase	Histone H4	78 kDa glucose-regulated protein	Vimentin	Fructose-bisphosphate aldolase A	Isoform 1 of Triosephosphate isomerase	Heat shock protein HSP 90-beta	cDNA FLJ51907, highly similar to Stress-70 protein, mitochondrial	Elongation factor 2	Isoform 1 of Heat shock protein HSP 90-alpha	Nucleolin	Endoplasmin	Malate dehydrogenase, mitochondrial	Isoform 1 of Annexin A2	Isoform 1 of Filamin-A	Isoform 1 of DNA-dependent protein kinase catalytic subunit	Actin, cytoplasmic 2	Putative elongation factor 1-alpha-like 3	Peroxiredoxin-1	Prohibitin	14-3-3 protein zeta/delta	glucose-6-phosphate isomerase isoform 1	Isoform B1 of Heterogeneous nuclear ribonucleoproteins A2/B1	Peptidyl-prolyl cis-trans isomerase A	Isoform 2 of Clathrin heavy chain 1	elongation factor Tu, mitochondrial precursor	10 kDa heat shock protein, mitochondrial	cDNA FLJ59211, highly similar to Glucosidase 2 subunit beta	Protein disulfide-isomerase A4	L-lactate dehydrogenase B chain	Calreticulin	Isoform 1 of Myosin-9	ATP synthase subunit beta, mitochondrial	cDNA PSEC0175 fis, clone OVARC1000169, highly similar to Protein disulfide-isomerase A3	Isoform DPI of Desmoplakin	Phosphoglycerate kinase 1	Leucine-rich PPR motif-containing protein, mitochondrial	Isoform A1-B of Heterogeneous nuclear ribonucleoprotein A1	Fatty acid synthase	Isoform 1 of Heat shock cognate 71 kDa protein	Transketolase	Histone H2B	Heat shock protein beta-1	ATP-dependent RNA helicase A	Galectin-1	Prohibitin-2	Isoform C1 of Heterogeneous nuclear ribonucleoproteins C1/C2
PROTEIN.IDs	IPI00219018;IPI00795257;IPI00795622;IPI00789134;IPI00022430	IPI00784154;IPI00917575;IPI00915941;IPI00917983;IPI00916653;IPI00917686;IPI00973036;IPI00969594	IPI00465248;IPI00759806;IPI00977879;REVERSED_IPI00397540;REVERSED_IPI00893006;REVERSED_IPI01013779;REVERSED_IPI01014424	IPI00453473	IPI00003362;IPI01014129	IPI00418471;IPI00552689;IPI00975690;IPI00982595	IPI00465439;IPI00796333	IPI00451401;IPI00465028;IPI00797270;IPI01013543	IPI00414676;IPI00515119;IPI00640129;IPI00746291;IPI00455599;IPI00555614;IPI00978107;IPI00514027;IPI00411633;IPI00555915	IPI00007765;IPI00922694;IPI00966238;IPI00977382;IPI00966795;IPI00982199	IPI00186290;IPI00909570;IPI01010856;IPI00440662	IPI00382470;IPI00604607;IPI00784295;IPI00910046;IPI00555799;IPI00555876;IPI00031523;IPI00555957	IPI00183526;IPI00444262;IPI00604620;IPI00916188;IPI00916036;IPI00916991;IPI00917429	IPI00027230;IPI01012598;IPI00939289;IPI00910360;IPI00556482;IPI01021821;IPI01009458	IPI00291006;IPI00924593;IPI00927864	IPI00334627;IPI00418169;IPI00455315;IPI00909509;IPI00903334	IPI00302592;IPI00333541;IPI00553169;IPI00644576;IPI01018650;IPI00552416;IPI00893150;IPI00910863;IPI00927825;IPI00552858;IPI00657767	IPI00296337;IPI00376215;IPI00786995	IPI00021439;IPI00021440;IPI00555733;IPI00556391;IPI00894365;IPI00930226;IPI00942659;IPI00970839;IPI01011344;IPI01015522;IPI01018925;IPI01012766;IPI01018261;IPI00807522	IPI00180730;IPI00382804;IPI00396485;IPI00472724;IPI00940393;IPI00984414;IPI01017921;IPI01011117	IPI00000874;IPI00640741;IPI00641244	IPI00017334;IPI00791634;IPI00909721;IPI00977506;IPI01011045;IPI01011461;IPI00386679	IPI00021263;IPI00790689;IPI00793388;IPI00982101;IPI01010931;IPI01011530;IPI00789337;IPI00979946;IPI00981067;IPI00981450;IPI00983256	IPI00027497;IPI00908881;IPI00910781;IPI00410575	IPI00396378;IPI00414696;IPI00916517	IPI00419585;IPI00910407;IPI00925411;IPI00925747;IPI00981317;IPI00974374	IPI00024067;IPI00455383;IPI00022881;IPI00300446;IPI01010066	IPI00027107	IPI00220362;IPI00916345;IPI00938042;IPI00916763;IPI00414878	IPI00026154;IPI00792916;IPI00829824	IPI00009904;IPI00852730	IPI00219217;IPI00788938;IPI00789173;IPI01011090	IPI00020599;IPI01013746	IPI00019502;IPI00395772;IPI00556012;IPI00878695;IPI00742780	IPI00303476;IPI01021250;IPI01021986;IPI01022836;IPI01021839;IPI01022109;IPI01021699	IPI00025252;IPI00847663;IPI01009528;IPI01012004;IPI01012475	IPI00013933;IPI00217182;IPI00969616;IPI01009332;IPI00746877;IPI00872333	IPI00169383;IPI00909158;IPI00916818;IPI01011912;IPI00219568;IPI00910974	IPI00783271;IPI00917568;IPI00917676;IPI00917844;IPI01011575;IPI00917975	IPI00215965;IPI00465365;IPI00644968;IPI00760620;IPI00797148;IPI00879501;IPI01021093;IPI01021324;IPI01021812;IPI01022218;IPI01022460;IPI01022641;IPI01022801;IPI00869068;IPI01022060;IPI00742127;IPI01022306;IPI00909288;IPI00908994	IPI00026781;IPI01010171	IPI00003865;IPI00980343;IPI00980749;IPI00981943;IPI00983398;IPI00984555;IPI00037070;IPI00910870;IPI00978818;IPI00980651;IPI00981268;IPI00981429;IPI00981926;IPI00983926;IPI01008803;IPI01018142	IPI00643920;IPI00940673;IPI00942979;IPI00946864;IPI00946973;IPI00947136	IPI00018534;IPI00020101;IPI00152906;IPI00303133;IPI00329665;IPI00419833;IPI00477495;IPI00554798;IPI00646240;IPI00794461;IPI00815755;IPI00930174;IPI00930570	IPI00025512;IPI00909453;IPI00924436	IPI00844578;IPI00921264	IPI00219219;IPI00880148	IPI00027252;IPI01013219;IPI00797822;IPI01010252;IPI01011178;IPI01011576;IPI01011917;IPI01012506;IPI01013292	IPI00216592;IPI00477313;IPI00759596;IPI00759822;IPI00909232;IPI00911096;IPI01013087;IPI00868835;IPI00027569;IPI00735540;IPI00887991;IPI00877664;IPI00910666;IPI00910718
REF ABUNDANCE	40400000000	38000000000	32400000000	26700000000	22400000000	19200000000	18500000000	16800000000	16600000000	16500000000	14700000000	14600000000	13700000000	13600000000	12700000000	12500000000	12300000000	11700000000	11400000000	10400000000	9820000000	9590000000	9550000000	9500000000	9270000000	9190000000	8910000000	8540000000	8220000000	7930000000	7670000000	7420000000	7150000000	7130000000	7130000000	6990000000	6980000000	6950000000	6910000000	6900000000	6850000000	6640000000	6580000000	6260000000	6100000000	5990000000	5970000000	5960000000	5920000000
PEPTIDES	26	54	35	14	52	57	27	19	39	56	45	42	42	47	19	31	105	137	9	14	16	17	15	20	23	11	73	28	6	29	49	16	25	97	37	31	38	28	72	19	102	19	30	3	18	45	9	21	23
Melanoma_5-FU	1.46	0.48	1.41	1.59	0.94	2.78	1.58	1.39	1.18	0.55	1.08	0.74	1	1.19	0.93	0.74	1.08	0.98	0.53	0.67	0.85	0.6	0.97	1.53	1.91	1.48	1.26	1.03	0.49	1.38	0.97	1.37	1.24	0.55	0.8	0.93	1	1.69	0.74	1.72	0.86	1.25	1.71	1.45	0.38	1.28	0.92	0.78	1.14
Melanoma_5-FU.1	1.24	0.55	1.1	0.72	0.77	2.29	1.65	1.39	1.07	0.57	1.18	0.59	0.88	1.26	0.86	0.88	0.88	0.99	0.66	1.05	0.67	0.68	1.22	1.53	1.58	1.77	1.27	0.9	0.41	1.19	0.86	1.52	1.07	0.62	0.88	0.93	1.03	1.86	0.82	1.51	0.86	1.15	1.27	1.11	0.36	1.16	1	0.68	1.45
Melanoma_5-FU.2	1.38	0.5	1.1	0.45	0.81	3.97	1.43	1.26	1.01	0.55	1.27	0.64	0.89	1.09	0.88	0.96	0.87	1.06	0.37	0.73	0.72	0.61	1.28	1.44	1.5	1.37	1.4	0.87	0.48	1.66	0.85	1.33	1.06	0.64	0.79	0.99	1.07	1.99	0.79	1.3	0.92	1.36	1.69	1.27	0.36	1.26	0.98	0.76	1.59
Melanoma_DOXO	1.5	0.52	1.47	0.88	1.19	2.81	1.59	1.57	1.22	0.61	1.2	0.65	1.07	1.31	0.95	0.81	0.99	0.87	0.38	0.64	1.08	0.64	1.06	1.46	1.52	1.62	1.41	1.07	0.53	1.27	0.91	1.31	1.76	0.52	0.84	1.02	1.17	1.8	0.78	1.62	0.73	1.55	2.14	1.02	0.28	1.12	1.45	0.81	0.89
Melanoma_DOXO.1	1.35	0.46	1.2	0.54	0.97	2.52	1.38	1.49	0.98	0.59	1.06	0.54	0.88	1.02	1.01	0.95	0.75	1.11	0.79	0.91	0.78	0.66	1.19	1.43	1.51	1.12	1.43	0.93	0.48	1.35	0.79	1.41	1.25	0.55	0.77	0.99	0.89	1.73	0.86	1.49	0.74	1.3	1.96	0.82	0.24	1.13	1.14	0.78	1.32
Melanoma_DOXO.2	1.37	0.51	1.17	0.45	0.97	2.76	1.24	1.29	0.98	0.54	1.13	0.53	0.91	1.2	0.99	0.93	0.8	1	0.48	0.63	0.82	0.64	1.18	1.36	1.61	1.8	1.24	0.89	0.52	1.39	0.88	1.3	1.29	0.56	0.88	0.98	0.89	1.98	0.86	1.14	0.76	1.38	1.66	0.87	0.27	1.26	1.18	0.79	1.44
Melanoma_MTX	1.31	0.54	1.55	0.92	0.99	3.45	1.65	1.49	1.19	0.58	1.05	0.78	0.94	1.06	0.85	0.7	1.14	0.95	0.52	0.73	0.93	0.62	0.98	1.66	1.66	1.55	1.26	0.92	0.5	1.5	0.92	1.45	1.09	0.57	0.67	0.95	1.08	1.79	0.6	1.58	0.93	1.28	1.7	1.08	0.33	1.25	1.06	0.71	1.13
Melanoma_MTX.1	1.25	0.45	1.27	0.61	0.68	3.37	1.55	1.27	1	0.54	0.9	0.7	0.91	0.99	0.89	0.84	0.89	1.18	0.86	0.91	0.72	0.7	1.35	1.43	1.49	1.41	1.24	0.83	0.5	1.37	0.83	1.59	1.05	0.61	0.75	0.94	0.78	1.79	0.74	1.35	0.86	1.33	1.83	1.12	0.32	1.17	0.88	0.74	1.4
Melanoma_MTX.2	1.43	0.55	1.38	0.61	0.77	2.57	1.24	1.43	1.07	0.57	0.96	0.73	0.99	1.1	0.87	0.81	0.85	1.1	0.79	0.46	0.76	0.55	1.36	1.5	1.74	1.62	1.39	0.82	0.5	1.25	0.84	1.34	1.21	0.54	0.68	1.06	1.2	1.84	0.76	1.23	0.8	1.31	1.81	1.41	0.3	1.07	0.92	0.73	1.47
Melanoma_PCTL	1.42	0.59	1.19	0.87	1.36	2.52	1.5	1.05	1.49	0.66	1.41	0.78	0.81	1.36	0.86	0.94	1.38	0.82	0.66	0.77	1.14	0.63	0.84	1.27	1.52	1.62	1.28	0.84	0.56	1.7	1.02	1.22	1.67	0.58	0.63	1.09	0.6	1.73	0.63	1.5	1.1	1.63	1.49	1.26	0.62	1.36	1.39	0.72	0.82
Melanoma_PCTL.1	1.33	0.51	1.13	0.65	1.05	2.1	1.37	0.97	1.41	0.63	1.26	0.71	0.68	1.25	0.88	1.03	1.1	0.94	0.71	1.46	0.92	0.7	1.07	1.18	1.27	1.5	1.25	0.73	0.53	1.4	0.87	1.21	1.29	0.64	0.66	1.15	1.03	1.62	0.66	1.28	1.2	1.07	1.1	1.19	0.51	1.45	1.11	0.72	1.22
Melanoma_PCTL.2	1.28	0.56	1.06	0.77	1.01	2.3	1.3	0.99	1.35	0.61	1.53	0.79	0.75	1.31	1.03	1.11	1.1	0.95	0.89	0.67	1.02	0.6	1.08	1.13	1.46	1.26	1.29	0.76	0.6	1.57	0.96	1.27	1.21	0.64	0.68	1.32	0.7	1.84	0.74	1.14	1.21	1.04	1.36	1.08	0.51	1.43	1.28	0.74	1.17
Melanoma_TDX	1.16	0.52	1.12	1.03	0.97	2.11	1.2	1.13	1.11	0.72	1.16	0.66	0.86	1.2	0.9	0.55	0.89	1.22	0.43	0.61	0.85	0.63	0.67	1.12	1.63	1.36	1.16	1.11	0.63	1.39	0.88	1.07	1.38	0.45	0.83	0.84	0.9	1.37	0.84	1.58	0.78	1.22	1.42	1.12	0.47	1.27	1.12	0.86	1.07
Melanoma_TDX.1	1.11	0.49	0.97	0.43	0.81	1.9	1.04	1.02	0.96	0.67	1.03	0.55	0.73	1.13	0.87	0.67	0.75	1.35	0.67	1.09	0.77	0.65	0.86	1.11	1.21	1.23	1.13	0.87	0.47	1.41	0.81	0.96	1.17	0.54	0.68	0.89	0.94	1.42	0.84	1.3	0.84	1.1	1.08	0.81	0.5	1.27	0.91	0.76	1.34
Melanoma_TDX.2	0.98	0.57	0.92	0.57	0.84	2.13	1.01	1.1	0.96	0.63	1.11	0.62	0.85	1.09	0.89	0.73	0.71	1.22	0.49	0.56	0.79	0.71	0.91	1.3	1.25	0.98	1.23	0.82	0.57	1.35	0.87	1.07	1.26	0.56	0.86	1.06	0.82	1.47	0.83	0.99	0.83	0.98	1.48	0.88	0.42	1.28	1.03	0.83	1.64
Lung_5-FU	1.57	1.09	1.02	0.96	0.56	3.36	1.14	1.56	0.98	1.33	1.19	2.41	1.89	0.54	1.25	1.38	1.64	1.17	1.14	0.82	1.2	0.92	2	1.03	1.15	1.22	1.08	0.82	0.95	1.43	0.69	1.71	0.69	2.35	0.75	0.67	0.87	0.88	0.7	1.03	0.53	1.01	0.61	1.23	2.8	0.8	1.84	0.92	1.01
Lung_5-FU.1	1.52	1.07	1.08	0.83	0.49	3.48	1.11	1.5	1.03	1.25	1.21	2.3	1.99	0.52	1.2	1.47	1.59	1.16	0.79	0.67	1.1	0.98	2.05	1.04	1.06	1.26	1.02	0.89	1.1	1.1	0.65	1.4	0.65	2.44	0.73	0.68	1.12	0.93	0.69	0.98	0.53	0.81	0.64	1.33	2.77	0.75	1.97	0.83	0.94
Lung_5-FU.2	1.32	1.07	1.14	0.84	0.51	3.23	1.16	1.38	1	1.32	1.19	2.55	1.88	0.54	1.22	1.35	1.65	1.15	1.21	0.79	1.16	1.04	2.24	0.96	1.05	1.32	1.03	0.86	1.02	1.22	0.64	1.6	0.67	2.41	0.79	0.75	0.78	0.91	0.69	0.87	0.53	0.81	0.64	1.2	2.67	0.84	1.94	0.9	0.99
Lung_DOXO	1.35	3.13	0.88	0.9	1.18	3.46	0.84	1.12	0.6	2.42	0.93	1.36	0.92	1.21	2.47	1.31	1.22	1.09	5.3	1.86	0.89	2.93	1.24	0.71	0.64	0.95	0.87	1.44	3.06	1.37	1.6	1.07	1.21	1.58	1.89	1.32	0.86	0.87	0.71	1.45	0.64	1.43	0.38	0.72	1.87	0.69	2.88	2.62	0.79
Lung_DOXO.1	1.5	3.03	0.85	1.09	1.26	3.64	0.86	1.03	0.66	2.54	0.9	1.5	0.96	1.17	2.12	1.39	1.21	1.07	10.34	1.58	0.93	2.81	1.25	0.66	0.55	1.01	0.86	1.44	2.79	1.49	1.57	1.05	1.35	1.38	1.91	1.38	0.93	0.86	0.66	1.19	0.64	1.27	0.4	0.58	2.03	0.73	2.79	2.38	0.84
Lung_DOXO.2	1.74	3.11	0.9	0.9	1.34	3.28	0.95	1.05	0.76	2.48	0.9	1.62	0.91	1.27	2.33	1.33	1.25	1.07	6.71	2.06	1.01	3.04	1.2	0.59	0.62	1.08	0.88	1.41	3.45	1.74	1.58	1.2	1.26	1.61	1.88	1.34	0.82	0.96	0.7	1.36	0.7	1.85	0.47	0.71	2.05	0.81	2.67	2.51	0.81
Lung_MTX	1.28	1.06	1.05	1.08	0.6	2.97	1.26	1.52	1.06	1.34	0.65	1.8	1.34	0.65	1.58	1.51	1.55	1.18	0.96	0.61	1.11	1.02	2.01	1	1.01	1.12	0.96	0.97	1.37	0.96	0.82	1.04	0.87	1.94	1.03	0.83	1.06	1.07	0.97	0.81	0.58	0.81	0.69	1.38	2.63	0.77	1.93	1	0.77
Lung_MTX.1	1.38	1.15	1.04	1.01	0.63	3.29	1.21	1.51	1.04	1.4	0.67	1.86	1.36	0.7	1.48	1.49	1.57	1.11	1.34	0.54	1.12	1.16	1.95	1.01	1.04	1.33	0.88	1.01	1.21	1.09	0.83	1.02	0.78	1.91	1.03	0.8	1.23	1.05	0.96	0.77	0.57	0.83	0.68	1.18	2.33	0.78	2	1.11	0.75
Lung_MTX.2	1.19	1.16	1.1	0.96	0.67	3.05	1.35	1.56	0.99	1.48	0.65	1.94	1.36	0.68	1.64	1.53	1.65	1.15	1.48	0.51	1.17	1.06	2.26	1.12	1.11	1.18	0.94	0.95	1.21	1.07	0.85	1.07	0.84	1.97	1.02	0.84	1.16	1.11	0.95	0.81	0.57	0.9	0.7	1.12	2.47	0.89	2	1.01	0.87
Lung_PCTL	1.24	1.44	1.27	1.27	0.83	3.32	1.06	1.31	1.35	1.57	0.9	2.1	1.19	0.76	1.6	1.39	1.75	1.02	2.04	1.39	1.21	1.43	1.62	0.7	1.02	1.21	0.93	1.1	1.62	1.13	1	1.28	0.8	2.07	1.13	0.92	1.26	0.84	1.11	0.89	0.68	1.44	0.6	1.43	2.74	0.77	1.81	1.24	0.68
Lung_PCTL.1	1.43	1.54	1.3	1.58	0.83	2.92	1.07	1.42	1.5	1.43	1.05	2.25	1.19	0.74	1.53	1.36	1.72	0.99	2.25	1.73	1.1	1.43	1.58	0.7	0.89	1.14	0.89	1.03	1.76	0.91	0.96	1.17	0.79	2.03	1.11	0.91	1.26	0.83	1.04	0.84	0.66	1.45	0.59	1.45	2.76	0.86	2.05	1.17	0.72
Lung_PCTL.2	1.46	1.64	1.27	1.19	0.93	3.32	1.1	1.46	1.35	1.57	0.94	2.42	1.24	0.73	1.56	1.37	1.81	0.97	2.21	1.28	1.19	1.32	1.68	0.75	0.88	1.19	0.93	1.04	2.14	1.27	0.97	1.39	0.8	2.02	1.08	0.95	1.23	0.91	1.04	0.77	0.66	1.27	0.63	1.45	2.86	0.84	1.91	1.06	0.7
Lung_TDX	0.95	1.13	0.87	0.89	0.77	2.93	0.89	1.28	0.99	1.6	0.66	1.98	1.26	0.65	1.61	1.26	1.74	1.24	0.94	0.62	0.99	1.07	1.75	0.82	0.95	1.19	0.91	0.97	1.23	1.12	0.81	1.14	0.93	1.98	0.9	0.79	1.16	0.83	1.04	0.79	0.48	0.79	0.65	1.02	2.18	0.8	1.67	1.01	0.76
Lung_TDX.1	1.03	1.14	0.82	0.8	0.65	3.24	0.89	1.32	0.96	1.54	0.7	1.92	1.35	0.67	1.56	1.18	1.59	1.19	1.01	0.59	1.08	1.1	1.76	0.77	1.02	1.13	0.88	1.01	1.15	0.95	0.78	0.93	0.84	1.88	0.88	0.71	1.33	0.82	1.02	0.75	0.45	0.61	0.73	1.49	2.11	0.8	1.78	1	0.72
Lung_TDX.2	0.91	1.09	0.93	1.05	0.76	3.12	0.89	1.3	0.88	1.61	0.66	1.94	1.39	0.65	1.6	1.24	1.78	1.27	0.97	0.62	1.15	1.14	1.78	0.78	1	1.2	0.93	0.98	1.16	1.18	0.77	1.07	0.86	2.04	0.87	0.77	1.04	0.81	0.99	0.74	0.48	0.75	0.7	1.12	2.11	0.8	1.68	1.04	0.77
Colon_5-FU	1.33	1.38	1.6	1.13	1.12	0.24	2.07	1.23	1.35	1.14	1.43	1.18	1.43	0.95	1.02	2.15	1.01	0.68	1.52	1.6	1.45	1.02	1.57	1.58	0.87	1.15	1.22	0.95	1.57	0.63	0.96	2.07	0.85	1.56	1.46	1.06	1.29	1.04	1.51	0.99	1.77	1.17	1.6	0.77	1.58	0.86	0.72	1.15	1.34
Colon_5-FU.1	1.04	1.26	1.54	0.78	1.07	0.2	2	1.37	1.23	1.09	1.57	1.12	1.53	0.9	0.91	2.26	0.99	0.72	0.82	1.38	1.63	0.92	1.89	1.87	1.11	1.47	1.33	1.03	1.22	0.74	0.86	2.04	1.08	1.66	1.13	1.12	1.21	1.12	1.35	1.26	2.2	1.11	1.79	0.62	1.35	0.91	0.66	1.02	1.42
Colon_5-FU.2	1.15	1.12	1.34	0.82	1.06	0.15	2.09	1.29	1.31	1.04	1.62	1.08	1.51	0.92	1.12	2.22	1.02	0.75	0.58	0.97	1.56	0.9	1.77	1.96	0.98	1.42	1.35	0.95	1.43	0.74	0.94	2.02	0.96	1.6	1.3	1.12	1.06	1.1	1.48	1.05	2.06	0.94	1.84	0.66	1.37	0.85	0.62	1.01	1.4
Colon_DOXO	1.07	1.46	1.14	0.73	1.24	0.19	1.32	0.72	2.24	0.97	1.6	1.48	1.18	0.87	0.56	1.79	1.02	0.59	2.31	2.09	2.12	1.01	1.13	1.44	0.6	1.28	1.02	0.91	1.73	0.53	0.91	1.39	0.73	1.08	1.07	1.04	1.01	0.61	0.65	1.16	2.02	1.42	1.41	0.44	1.31	1.02	0.77	0.98	1
Colon_DOXO.1	1.51	1.3	1.74	1.54	1.2	0.14	2.32	1.45	1.84	0.88	1.96	2.2	1.42	1.16	1.24	2.61	1.62	0.83	1.06	2.03	2.64	0.98	1.64	1.99	1.15	2.56	1.28	1.04	1.62	0.89	1.31	2.6	1.03	1.72	1.19	1.52	1.3	1.27	0.86	1.76	3.57	1.72	1.89	1	2.47	1.21	1.23	0.88	1.23
Colon_DOXO.2	1.15	1.45	1.36	1.05	1.17	0.12	2.16	1.2	1.4	0.96	1.76	1.38	1.4	1.35	1.18	2.48	1.67	0.87	1.13	1.38	2.32	0.95	1.87	2.05	0.94	2.25	1.25	1.03	1.32	0.92	1.15	2.58	1.15	1.6	1.03	1.5	1.23	1.24	0.94	1.33	3.55	1.18	1.65	0.91	1.88	1.06	1.02	1.06	1.27
Colon_MTX	0.92	1.05	1.43	1.44	1.26	0.07	1.56	1.14	1.01	0.88	0.89	1.12	1.18	0.99	0.85	1.72	0.95	0.84	1.03	1.1	1.57	0.89	1.42	1.12	0.91	1.2	0.89	0.95	1.15	0.66	0.92	1.76	0.79	1.43	1.09	1.05	1.58	0.93	1.32	0.97	1.52	0.87	1.43	1.2	1.37	0.84	0.71	1.05	1.25
Colon_MTX.1	0.7	1.75	1.2	0.79	1.28	0.25	1.32	0.82	1.34	1.49	1.05	1.17	1.03	1.11	0.99	2.08	1.06	0.84	1.38	2.02	1.86	1.37	1.02	1.18	0.65	0.95	1.17	1.16	1.28	0.56	0.97	1.25	1.03	1.38	1.49	1.03	0.98	0.81	1.88	0.63	1.82	0.99	1.34	0.73	1.12	0.9	0.89	1.06	0.85
Colon_PCTL	0.9	1.87	1.04	1.05	1.31	0.14	1.11	0.63	2.18	1.32	1.35	1.28	0.91	1.1	0.72	1.77	0.99	0.74	2.74	4.22	1.78	1.35	0.78	1.07	0.58	1.04	1.22	1.1	1.87	0.43	1.04	1.21	0.66	1.28	1.39	0.87	1.11	0.61	1.46	0.95	2.57	1.46	1.07	0.76	1.24	1.07	0.86	1.27	0.83
Colon_PCTL.1	0.73	1.36	1.12	0.99	1.89	0.09	1.43	1	1.17	1.3	1.28	1.02	1.03	1.3	0.85	1.62	0.89	0.7	0.98	1.65	1.27	0.97	1.65	1.21	1.02	1.3	1.15	0.84	1.2	0.75	1.06	1.41	1.15	1.55	1.12	1.32	1.13	0.95	1.45	1.17	2.07	1.1	1.39	0.91	1.21	0.94	0.86	1.08	1.19
Colon_PCTL.2	0.98	1.49	1.13	1.37	2.07	0.09	1.3	0.96	1.47	1.24	1.26	1.51	1.09	1.21	1.07	1.85	0.9	0.74	0.96	2.68	1.48	1.1	1.43	1.17	1.24	1.13	1.21	0.94	1.69	0.83	1.19	1.36	1.12	1.46	1.23	1.48	1.07	0.9	1.59	1.44	2.03	1.44	1.45	1.2	1.5	1.12	1.11	1.1	0.99
Colon_TDX	0.84	1.06	1.37	1.18	1.82	0.14	1.36	1.02	1.07	1.03	1.06	1.2	1.16	1.02	0.73	1.48	1.02	0.69	1.61	1.34	1.29	0.87	1.34	1.19	0.86	1.08	0.91	0.73	1.25	0.71	1	1.61	0.82	1.47	1.12	1.07	1.48	0.8	1.19	0.83	1.25	1.02	1.43	0.97	1.28	0.82	0.93	0.89	1.01
Colon_TDX.1	0.74	1.63	1.37	0.79	1.3	0.16	1.25	0.93	1.19	1.39	1	1.15	1.07	1.11	1.08	1.89	1.07	0.81	1.65	1.9	1.65	1.31	1.1	1.02	0.72	0.96	1.1	1.12	1.76	0.53	0.92	1.3	0.92	1.37	1.4	0.98	0.94	0.78	1.69	0.64	1.46	1.01	1.16	0.79	0.99	0.84	0.92	1.08	0.72
Colon_TDX.2	1.11	1.09	1.27	1.16	1.75	0.1	1.56	1.26	0.98	0.93	1.12	1.67	1.23	0.91	0.73	1.57	1.06	0.76	0.88	1.77	1.26	0.69	1.4	1.43	1.14	0.94	1.15	0.82	0.99	0.76	1.01	1.5	1.02	1.54	0.92	1.04	1.49	0.97	1.19	1.18	1.46	1.4	1.56	0.91	1.27	0.94	0.96	0.87	1.01
[truncated: 206 more columns]

## Sheet: S
	IPI00030357	IPI00221108	IPI00645038	IPI00645213	IPI00550900	IPI00221117	IPI00440493	IPI00296311	IPI00001022	IPI00298971	IPI00925572	IPI00888907	IPI00217466	IPI00013683	IPI01009731	IPI00977858	IPI00549786	IPI00305163	IPI00930715	IPI00479997	IPI00927879	IPI00911041	IPI01022506	IPI00785110	IPI00844515	IPI01011752	IPI00003815	IPI00007797	IPI00398922	IPI00982700	IPI00916849	IPI00853525	IPI00032107	IPI00023987	IPI01012049	IPI00552768	IPI00304187	IPI00925408	IPI00021266	IPI00794053	IPI00745538	IPI00641788	IPI00032291	IPI00031681	IPI00793754	IPI01015850	IPI01010739	IPI00884904	IPI00299214
PROTEIN.ID	IPI00030357	IPI00221108	IPI00645038	IPI00645213	IPI00550900	IPI00221117	IPI00440493	IPI00296311	IPI00001022	IPI00298971	IPI00925572	IPI00888907	IPI00217466	IPI00013683	IPI01009731	IPI00977858	IPI00549786	IPI00305163	IPI00930715	IPI00479997	IPI00927879	IPI00911041	IPI01022506	IPI00785110	IPI00844515	IPI01011752	IPI00003815	IPI00007797	IPI00398922	IPI00982700	IPI00916849	IPI00853525	IPI00032107	IPI00023987	IPI01012049	IPI00552768	IPI00304187	IPI00925408	IPI00021266	IPI00794053	IPI00745538	IPI00641788	IPI00032291	IPI00031681	IPI00793754	IPI01015850	IPI01010739	IPI00884904	IPI00299214
GENE	DHFR;DHFRP1	TYMS	ITIH2	APOM	TPT1	ACYP1	ATP5A1	SLC5A3	PNKD	VTN	ASNS	CCNDBP1	HIST1H1D	TUBB3	KIF4A	HOXA5	AKT1S1	CBWD1	TUBB2A	STMN1	SLC4A7	MARS2	EIF4B	BPTF	HMMR	DNAJB12	ARHGDIA	FABP5	PPP1R14B	C11orf58	HIBCH	APOA1	SLC26A2	PPCS	EHD2	TXN	RBM28	IFRD1	SNORD4A;RPL23A	C15orf63	-	SNRPC	C5	CDK2	PRIM1	PPP6R3	YTHDF2	AHNAK2	TK1
DESCRIPTION	Dihydrofolate reductase	Thymidylate synthase	Uncharacterized protein	Uncharacterized protein	Translationally-controlled tumor protein	Acylphosphatase-1	ATP synthase subunit alpha, mitochondrial	Sodium/myo-inositol cotransporter	Isoform 2 of Probable hydrolase PNKD	Vitronectin	asparagine synthetase [glutamine-hydrolyzing] isoform b	Isoform 2 of Cyclin-D1-binding protein 1	Histone H1.3	Tubulin beta-3 chain	Uncharacterized protein	HOXA5 protein (Fragment)	Isoform 1 of Proline-rich AKT1 substrate 1	Isoform 1 of COBW domain-containing protein 1	cDNA, FLJ93005, highly similar to Homo sapiens tubulin, beta polypeptide (TUBB), mRNA	Isoform 1 of Stathmin	Uncharacterized protein	cDNA FLJ51339, highly similar to Methionyl-tRNA synthetase, mitochondrial	cDNA FLJ54492, highly similar to Eukaryotic translation initiation factor 4B	Isoform 1 of Nucleosome-remodeling factor subunit BPTF	Isoform 2 of Hyaluronan mediated motility receptor	Isoform 2 of DnaJ homolog subfamily B member 12	Rho GDP-dissociation inhibitor 1	Fatty acid-binding protein, epidermal	Protein phosphatase 1 regulatory subunit 14B	Uncharacterized protein	Protein	Apolipoprotein A1	Sulfate transporter	Phosphopantothenate--cysteine ligase	cDNA FLJ53453, highly similar to EH-domain-containing protein 2	Uncharacterized protein	RNA-binding protein 28	Uncharacterized protein	60S ribosomal protein L23a	Isoform 3 of Huntingtin-interacting protein K	Similar to Coiled-coil domain-containing protein 72	U1 small nuclear ribonucleoprotein C	Complement C5	Cyclin-dependent kinase 2	DNA primase	98 kDa protein	Uncharacterized protein	Isoform 3 of Protein AHNAK2	Thymidine kinase, cytosolic
PROTEIN.IDs	IPI00030357;IPI00968238;IPI00967478;IPI00219558;IPI00947116	IPI00103732;IPI00221108;IPI00103733	IPI00305461;IPI00514159;IPI00645038;IPI00910636	IPI00030739;IPI00514397;IPI00645213	IPI00009943;IPI00384863;IPI00550900;IPI00908553;IPI00910288;IPI00978953;IPI01015706;IPI00012453;IPI00643765	IPI00221117	IPI00440493;IPI00908963	IPI00296311	IPI00001022	IPI00298971;IPI01018949	IPI00554777;IPI00924906;IPI00925572;IPI00925298;IPI00925986;IPI00926480;IPI00926760;IPI00926959	IPI00015923;IPI00180408;IPI00888907	IPI00217466	IPI00013683;IPI00640115;IPI01011318;IPI01013705;IPI01015284	IPI00178150;IPI01009731;IPI00556059	IPI00001551;IPI00001737;IPI00002939;IPI00004379;IPI00006036;IPI00006053;IPI00006055;IPI00008481;IPI00010742;IPI00010743;IPI00010744;IPI00010754;IPI00010756;IPI00010758;IPI00011610;IPI00012050;IPI00012390;IPI00012514;IPI00014536;IPI00014539;IPI00014540;IPI00015075;IPI00015783;IPI00015921;IPI00016928;IPI00018412;IPI00018974;IPI00019228;IPI00020926;IPI00020947;IPI00022893;IPI00023058;IPI00027259;IPI…	IPI00306195;IPI00549786	IPI00216734;IPI00305163;IPI00607791;IPI00645209;IPI00748308;IPI00916476;IPI00916698;IPI00922130;IPI00922307;IPI00402055;IPI00472118;IPI00641727;IPI00645695;IPI00645737;IPI00761134;IPI00829871;IPI00910852;IPI00916179;IPI00930449;IPI00930631;IPI00941050;IPI00945702;IPI00946074;IPI00976801;IPI00979378;IPI01010111;IPI01010525;IPI01013293;IPI01014231;IPI01018222;IPI00645933;IPI00647365;IPI00647878;IPI…	IPI00013475;IPI00930715	IPI00006572;IPI00021199;IPI00216921;IPI00218667;IPI00479997;IPI00642012;IPI00643115;IPI00744618;IPI00789196;IPI00795953;IPI00893755;IPI00921996;IPI00922311;IPI00922779;IPI00973711;IPI00981149;IPI00983509;IPI01011391	IPI00021058;IPI00924711;IPI00926820;IPI00926934;IPI00927034;IPI00927188;IPI00927639;IPI00927879;IPI00387156;IPI00719704;IPI00926539;IPI00328342;IPI00719757	IPI00062839;IPI00911041	IPI00012079;IPI00798302;IPI00908588;IPI01022506;IPI00910983;IPI01021182;IPI01020867;IPI01021042;IPI01021052;IPI01021378;IPI01021513	IPI00254408;IPI00376404;IPI00785110;IPI00911006;IPI01013558	IPI00337325;IPI00337772;IPI00844515;IPI00917607;IPI00941941;IPI00973125;IPI00983024;IPI00983801	IPI00014400;IPI01011752	IPI00003815;IPI00797560;IPI00797924	IPI00007797;IPI00788781;IPI00869087	IPI00398922;IPI00025698;IPI00892965;IPI01010710;IPI01012313	IPI00003419;IPI00981414;IPI00982700;IPI00917641;IPI00977975	IPI00916849	IPI00021841;IPI00853525	IPI00032107;IPI00916297	IPI00023987;IPI00640962;IPI00645349	IPI00100980;IPI01011195;IPI01012049;IPI00922156;IPI01011623;IPI01013671	IPI00216298;IPI00552768	IPI00304187;IPI00909372;IPI00946105;IPI00945927;IPI00944978	IPI00011735;IPI00925408;IPI00926238;IPI01012861;IPI00925900	IPI00021266;IPI00789159;IPI00793523;IPI00794894;IPI00976162;IPI00293431;IPI00604435;IPI00923578	IPI00395462;IPI00794053	IPI00006378;IPI00745538	IPI00013396;IPI00641788;IPI00644813	IPI00032291;IPI00816741	IPI00031681;IPI00260318;IPI00910650;IPI00023503	IPI00027704;IPI00793754;IPI01021236;IPI01022277	IPI00019540;IPI00030624;IPI00719345;IPI00719553;IPI00719725;IPI00719821;IPI00975695;IPI00983215;IPI00984704;IPI00985128;IPI01015850;IPI00983893	IPI00306043;IPI00397024;IPI01010739	IPI00856045;IPI00884904	IPI00299214
REF ABUNDANCE	34300000	16100000	42800000	8740000	249000000	14700000	87900000	24100000	37500000	494000000	499000000	9080000	95100000	581000000	106000000	6880000	21900000	14400000	114000000	1720000000	17600000	74100000	961000000	1930000	34300000	12100000	902000000	625000000	84200000	22200000	70000000	2800000	25700000	66500000	12800000	3200000000	151000000	1550000	1840000000	32000000	62300000	98600000	41500000	51300000	7060000	654000000	62300000	26400000	222000000
PEPTIDES	4	5	6	3	6	3	2	4	2	4	16	2	5	6	3	2	2	4	2	14	8	4	17	3	4	2	5	10	3	3	2	3	8	6	6	7	11	2	10	2	2	2	3	5	3	6	3	2	6
Melanoma_CT0	0.56		2.1	2.94	0.59	0.39	0.68	1.6	0.54	2.03	0.21	1.75	4.56	0.4	0.85	2.68	0.58	0.25	0.29	0.36	2.36	0.41	0.41	1.6		0.54	0.87	0.09	0.33	0.31	1.8	1.09	2.3	0.56	1.01	0.52	1.35	1.12	1.35	0.57	0.17	0.75	2.09	0.31		2.86	0.96	1.8	4.21
Melanoma_CT0.1		1	2.17	2.4	0.43	0.45	0.89	1.07		2.56	0.1		4.64	0.62	2.02		0.68	1.52		0.39	2.93	0.68	0.31	1.71	1	1.71	0.85	0.15		0.65	3.12	1.45	1.78	0.19	0.38	0.91	1.03	1.43	1.81	0.52	0.44	0.7	4.79	0.5	0.38	0.47	1.51	10.72	0.92
Melanoma_CT0.2	12.53	6.68	1.41	8.68	0.46	1.24	1.56	1	0.42	4.34	2.91	1.29	4.86	0.57	0.44	1	0.64	5.05	0.29	0.38	2.08	0.42	0.54	1.21	1.33	6.3	0.78	0.31	1		4.31	1.29	1.25	2.99	2.67	0.87	0.59	0.86	1.3	0.37	0.35	1.35	2.05	60.93		1.05	0.73		2.97
Melanoma_5-FU	0.28	2.06	0.32	0.66	1.13	0.69	0.68	2.51	0.38	0.66	0.7		5.41	2.4		1.07	1.13	0.28	0.61	1.57	0.85	1.22	1.19	1.75		0.52	1.9	0.91	2.56	2.36	0.43	0.47	3.9	0.87	0.64	1.51	0.96	0.74	1.45	1.16	1.39	1.92	0.89	1.15	0.75	1.5	2.27	1.77	0.32
Melanoma_5-FU.1	0.83	0.68	0.32	0.45	1.35	0.96	1.03	3.52	0.36	0.44	0.55	1	2.59	1.44	1.36	0.89	1.02	0.47	0.59	0.8	1.72	0.24	1.24	0.36	11.05	1.39	1.72	1.46	1	1.31	0.4	0.47	2.72	1.41	0.67	1.22	1.37		1.31	3.02	1.95	1.57	0.58	1.03	0.32	1.03	2.05		0.78
Melanoma_5-FU.2	0.3	1	0.3	0.68	1.95	0.8		2.86	0.33	0.39	0.44		2.14	1.43	1.45	1.07	1.01	0.25	0.54	0.95	0.96	0.2	1.19	0.58	6.88	0.49	1.79	1.31	0.78	1.22	2.15	0.37	3.46	1.07	0.56	1.43	1.41	1	1.41	3.36	2.04	1.47	0.47	1.1	1.02	0.85	1.84	1.45	0.82
Melanoma_DOXO	0.64	0.15	0.68	0.34	1.03	0.81	0.91	3.11	0.47	0.29	0.44	1	2.32	2.81	1.1	0.67	1.61	0.24	0.72	0.6	1.39	3.36	1.23	1.44		0.45	2.09	0.83	2.15	2.6	0.36	0.51	6.59	0.59		1.3	0.74		1.66	1.1	1.26	1.96	0.83	1.12		1.62	1.69	1.61	1.41
Melanoma_DOXO.1	0.44		0.61	0.72	1.77	0.94	1.29	2.49	0.39	0.32	0.42		1.59	1.73	1.14	1.15	0.83	0.4	0.61	0.4	1.3	0.51	1.12		5.71	0.77	1.53	1.39	0.83	0.89	0.23	0.42	4.61	0.93	0.84	1.27	1.36	0.28	1.88	2.37	1.56	0.94	0.4	1.13	1	0.93	1.33	1.49	0.81
Melanoma_DOXO.2	0.8	0.51	0.83	1.88	1.33	0.9	0.9	3.12	0.32	0.26	0.99	1	1.3	2.1	1.24	0.82	1.42	0.66	0.55	0.42	1.54	3.03	1.1	0.78	8.23	2.3	1.27	1.03	0.63	1.13	0.46	0.42	4.29	0.94	0.53	1.46	1.14	0.33	1.9	3.59	2.15	1.1	0.78	1.54		1.16	1.44	1.35	0.71
Melanoma_MTX	3.67	0.82		0.46	0.68	1.07	0.43	2.51	0.95	0.23	0.32		1.88	2.35	0.09	1.2	1.18	0.09	0.63	1.53	1.1	0.5	1.1	1.06		0.32	2.03	0.78	1.82	1.67	0.33	0.51	2.4	0.74	0.55	1.52	1.08	0.6	1.67	0.91	0.87	3	1.04	1.69	0.76	0.76	1.76		0.44
Melanoma_MTX.1	3.93	0.63	0.72	0.46	1.3	1.31	0.48	1.85	0.74	0.28	0.52	1	3	1.39	1.35	0.69	0.93	0.18	0.58	1.38	1.16	0.32	0.99	0.34	0.7	0.89	1.75	1.37	0.63	0.76	1.11	0.32	2.07	0.95	1.01	1.36	1.63	0.44	1.75	2.44	1.6	0.81	1.13	1.5	0.75	0.92	1.26	0.32	0.49
Melanoma_MTX.2	3.38	0.73	0.94	1.7	1.24	1.6	0.35	2.02	0.41	0.44	0.49		2.67	1.69	0.85	1.47	0.69	0.58	0.55	1.38	0.78	0.21	0.99	1.37	1.03	0.67	1.97	1.32	0.65	0.97	1.91	0.46	1.9	1.25	0.96	1	1.65		1.74	2.29	1.43	1.47	1.44	1.15	0.7	0.79	0.95	1.41	0.43
Melanoma_CT72	0.23	0.45	0.65	2.28	1.31	0.62	0.43	2.46	0.21	0.3	0.97	0.8	2.83	1.61	1.39	1.86	1.1	0.9	0.67	1.34	1.45	0.28	1.04	1.2	8.84	0.81	1.65	1.38	0.98	0.69	0.4	0.71	1.86	0.83	1.04	1.31	1.68	1.28	1.91	2.11	1.22	1.02	0.93	1.08	0.75	1.2	2.14		0.5
Melanoma_CT72.1	0.49	0.75		0.72	0.82	0.55	0.4	2.18	0.51	0.23	1.09		5.52	2.02	1.28	1.3	1.52	0.78	0.67	1.71	1.29	0.37	1.32	1.07		0.42	2.14	0.74	2.3	2.18		0.79	2.56	0.79	0.64	1.39	1.11	1.86	1.85	1.15	1.01	1.72	1.71	0.86	0.93	1.21	1.25	1	0.52
Melanoma_CT72.2	0.23	0.32	0.83	0.54	0.93	0.96	0.15	2.09	0.58	0.27	0.83	1	3.18	1.66	1.4	1.47	0.91	0.41	0.51	1.61	1.04	0.35	1.05	1.42	8.6	2.34	1.5	1.19	0.45	0.4	0.37	0.34	2.19	0.83	0.63	1.11	1.85	1.31	2.39	2.51	0.95	1.14	0.98	0.64	0.47	0.69	1.52	1.36	0.74
Melanoma_PCTL	0.48	0.71	0.39	0.35	1.64	0.31	0.8	1.8	0.57	0.92	0.73	0.72	3.38	4.79	1.08	0.42	2.04	0.19	1.75	0.4	1.3	0.39	1.02	0.63	0.73	0.94	1.72	0.71	1.52	1.34	1.1	0.83	3.68	0.71	0.26	1.25	0.78		1.46	0.97	0.73	1.37	1.07	0.83	0.79	1.44	1.53	1.87	0.56
Melanoma_PCTL.1	0.56	0.16	0.76	0.33	1.33	0.45	0.34	1.53	0.47	1.07	0.67	0.56	2.6	3.25	2.09		1.94	0.68	1.63	0.36	0.63	0.34	0.93	0.62	0.36	1.25	1.48	1.09	0.72	0.73	0.36	0.85	2.82	0.81	1	1.3	1.2	0.37	1.48	1.77	1.59	0.95	0.73	1.42	0.74	0.73	1.62	0.88	0.75
Melanoma_PCTL.2	0.62	0.82	0.7	0.39	1.59	0.39	0.29	1.49	0.46	1.41	0.7	0.27	2.15	3.59	1.77	1.44	1.43	0.16	1.58	0.36	0.63	0.61	0.86	0.66	5.67	2.6	1.5	1.13	0.73	0.83	0.38	0.95	3.35	0.82	0.89	1.22	1.22	0.48	1.65	2.92	1.24	1.35	0.54	0.94	1.08	0.72	0.79	0.38	0.85
Melanoma_SEN	0.25		4.91	1.71	0.52	0.4	0.62	2.32	0.51	1.43	0.3	4.65	4.32	0.35			0.64	1.02	1.21	0.41	1.66	0.88	0.62	1.1	1.31	0.48	0.95	0.15	0.4	0.68	1.97	1.63	2	0.37	0.98	0.47	0.75	2.34	1.16	0.65	0.27	0.68	1.56	0.73		0.54	0.53	0.39	1.48
Melanoma_SEN.1	0.12	0.2	7	4.39	0.32	0.3	3.6	5.33	0.31	3.86	0.15	4.86	3.27	0.6	0.36	3.21	0.23	1.16	0.37	0.3	1.12	0.61	0.2	0.61		0.28	0.18	0.83			6.57	3.56	1.97	0.67	2.51	0.06	1.24	2.85	0.56			0.27	0.63	0.53	0.81	0.29	0.38	2.36	3.57
Melanoma_SEN.2		0.2	7.79	3.18	0.16	0.39	5.97	4.17	0.29	3.84	0.11	3.64	2	0.57	0.5	2.88	0.29	0.62	0.21	0.09	1.21	1.69	0.27	2.32	1.95	0.56	0.23	0.17	1	0.17	6.03	4.12	2	0.13	1.23	0.08	0.88	2.35	0.5	1	0.1	0.81	1.02	0.77		0.34	0.2	11.84	0.76
Melanoma_TDX	0.76	2.49	0.57	0.38	0.87	0.83	0.3	1.84	0.53	1.45	0.49	0.28	1.69	2.78	1.32		1.05	2.57	0.84	1.18	0.75	0.23	0.91	2.76	2.35	0.64	1.39	0.66	1.44	1.68	0.7	0.84	3.61	0.6	0.56	1.08	1.19	0.5	1.47	0.88	0.64	1.34	1.15	1.98	2.3	1.05	1.58	1.48	0.96
Melanoma_TDX.1	0.96	0.99	0.76	0.41	1.46	0.75	0.23	1.42	0.53	0.85	0.69	0.51	1.14	1.83	1.77	1	0.9	1.17	0.77	0.71	0.62	0.32	0.84	0.78	0.85	1.08	1.13	1.16	0.58	1	0.43	0.58	2.75	1.07	1.14	0.94	1.57	0.42	1.61	2.02	1.24	1.09	0.5	3.2	1.07	0.75	1.86		1.09
Melanoma_TDX.2	0.79	1.37	0.86	0.28	1.88	0.87	0.14	1.67	0.59	1.11	0.55	0.35	1.46	1.42	1.9	0.96	0.91	0.26	0.74	0.92	0.72	0.26	0.82	1.3	5.5	0.86	1.29	1.33	0.41	0.67	0.54	0.56	2.18	0.92	1.03	1.12	1.23		1.65	1.96	1.09	0.7	0.53	3.03	0.93	0.7	1.33	1.62	1.06
Lung_CT0	0.71	1.65	2.34	1.39	0.62	0.46	3.37	0.89	1.82	7.45	1.73	0.48	0.29	0.79	2.1	1.28	2.52	5.76	1.1	1.08	0.6	1.13	1.22	2.53	0.54	1.84	0.61	1.11	0.99	0.61	2.21	3.1	0.48	1.26		1.15	1.68	1.22	0.91	0.96	1.24	1.35	1.68	0.59	1.09	1.35	1.39	0.36	0.71
Lung_CT0.1	0.94	1.38	1.9	1.49	0.81	0.9	3.36	0.61	1.6	6.95	2.29	0.5	0.34	1.08	1.73	1.12	2.21	5.23	1.08	0.94	0.62	1.35	1.34	1.02	0.75	0.3	0.72	0.91	1.04	0.37	1.13	2.4	0.52	1	1	1.72	1.64	1.37	0.96	0.96	1.32	0.92	0.73	0.45	1	1.73	1.09	1.32	0.6
Lung_CT0.2	0.95	2.72	2.24	1.51	0.52	0.29	3.27	0.29	1.71	8.29	2.03	0.53	0.05	0.99	1.87		1.51	2.85	1.28	1.1	0.74	1.66	1.26	2.1	2.03	1	0.6	0.88	1.12	0.41	2.6	3.65	0.45	0.93	0.45	1.1	1.45	1.81	1.03	1.17	1.39	1.64	0.72	0.79	0.93	2.83	1.25	0.32	0.68
Lung_5-FU	0.95	4.29	0.47		1.31	1.83	0.54	0.17	2.41	0.36	0.85		0.1	1.12	2.7	1	1.72	4.56	1.49	2.34	1.14	1.25	1.89	0.62	1.37	1.45	1.1	1.47	1.63	1.05	0.46	0.67	0.51	1.55	0.62	0.99	1.27	1.24	0.45	1.35	2.08	2.43	0.62	1.16	1.51	2.22	1.4	0.54	1.21
Lung_5-FU.1	0.76	6.61	0.7	1	1.09	1.99	0.33	0.15	2.78	0.3	0.8	2.48	0.09	1.02	0.5		2.58	0.41	1.17	2.04	0.34	1.45	2.02	1.03	0.53	0.96	0.9	1.69	1.09	1.3		0.36	0.65	1.4	0.47	1.04	1.3	1.08	0.4	1.65	1.73	1.99	0.61	1.15	1.3	0.93	1.22	0.54	1.06
Lung_5-FU.2	1.02	3.77	0.42		1.1	2.07	0.39	0.25	2.72	0.47	0.92		0.42	1.01	2.73	1	1.74	7.57	1.35	2.21	0.75	1.26	2.28	0.81	0.67	0.99	0.9	1.43	1.2	1.67	0.46	0.59	0.81	1.78	0.52	1.03	1.23	0.9	0.48	1.6	1.98	2.05	0.32	1.16	1.61	1.61	1.44	0.54	1.27
Lung_DOXO	3.19	0.43	3.24	2.48	2.96	0.85	12.02	3.08	1.01	4.71	5.14	1.7	0.78	0.84	0.99		0.53	7	1.26	1.76	9.42	25.67	1.09		0.6	1.88	0.59	0.98	1.46	0.5	2.39	0.88	1.9	0.33		0.83	0.35	2.4	0.29		1.04	0.54	1.08	1.17	1.78	10.73		1.56	1.55
Lung_DOXO.1	3.32	0.67	3.43	2.16	2.68	0.62	8.88	0.94	1.05	8.03	4.6	1.54	0.24	0.74	1.21	1		8.71	1.23	1.57	0.63	0.99	1.08	7.86	0.87	1.22	0.54	1.09	1.98	0.37	2.34		2.18	0.44	0.4	0.83	0.35		0.31	0.26	1.07	0.55	0.54	1.2	1.9	12.14	1	1.89	1.19
Lung_DOXO.2	3.94	0.63	3.32	2.07	3.13	0.61	8.07	0.38	0.86	4.6	5.24	1.69	0.83	0.8	0.84		0.51	0.37	1.47	1.5	3.14	40.14	1.08		1.42	1.44	0.63	1.02	1.86	1.16	2.22	1	0.55	0.53		0.91	0.38	1.26	0.37	0.46	1.28	0.44		1.31	0.94	0.72		1.6	1.26
Lung_MTX	4.78	2.85	0.47		0.42	2.27	0.45	1.82	4.32	0.61	0.73	0.68	0.05	1.22	0.46	1	1.09	5.66	1.85	2.25	0.84	1.77	0.91	0.86	0.6	1.09	0.76	1.16	0.79	1.83	0.57	1.45	0.84	1.13	1.15	0.86	1.13		0.74	1	0.72	1.19	1.11	0.98	1.77	1.39	0.87	0.53	1.72
Lung_MTX.1	4.72	2.28	0.39	0.71	0.42	1.7	0.37	1.02	4.65	0.59	0.68	0.4	0.43	1.19	0.45	1.09	1.04	0.53	1.79	2.09	0.5	1.72	0.97	0.55	0.42		0.74	1.2	0.71	1.37	0.94	0.98	0.89	1.3	1.17	0.95	1.08	1	0.79	0.7	0.79	1.55	0.38	1.03	1.31	1.48	1.13	0.57	1.8
Lung_MTX.2	4.72	2.63	0.36	0.72	0.45	2.19	0.45	0.41	4.96	0.66	0.56		0.31	1.31	2.4	0.96	0.92	2.1	2.09	2.49	0.62	1.6	1.02	0.89	1.6	1	0.76	1.08	1.12	2.22	0.54	1.21	0.9	1.2	1.18	0.85	1.08		0.91	1.04	0.71	2.03	0.35	1.09	1.3	1.22	1.38	0.5	1.74
Lung_CT72	0.75	1.14	0.63	0.47	0.58	1.08	1.13	0.34	4.2	0.71	2.04	0.91	0.15	0.96	2.58	0.93	1.37	1.2	1.13	1.88	1.16	0.96	1.19	1.01	1.11	0.41	0.66	0.83	1.13	2.05	0.5	1.33	0.63	1.02	0.61	0.97	1.38	1	1.01	0.68	1.59	1.52	1.85	0.6	1.07	1.26	1.36	0.9	0.55
Lung_CT72.1	0.9	0.85	0.51	1	0.56	1	1.03	0.26	4.32	0.38	2.14	0.66	0.23	1.14	2.46	1.07	1.46	8.76	1.22	1.87	0.58	1.29	1.35	1.22	0.31		0.67	0.63	1.55	1.41	0.43	1.74	0.64	0.81	0.99	0.93	1.29	0.48	1.04	0.55	1.97	1.33	1.5	0.56	1.01	1.35	0.82	0.95	0.48
Lung_CT72.2	2.78	1.04	0.47	0.29	0.65	0.97	0.86	0.38	4.49	0.7	2.04	0.43	0.44	1.13	0.33	0.83	1.27	3.39	1.34	1.88	1.41	8.69	1.19	0.63	1.11	24.05	0.84	0.78	1.66	1.51	0.42	1.04	0.56	0.65	0.72	1.41	1.58		1.12	0.9	1.9	1.27	1.73	0.32	1.65	2.26	0.97	1.16	0.5
Lung_PCTL	1.07	0.82	0.77	0.64	1.07	0.68	1.22		3.27	1.78	1.62	0.93	1.35	2.39	2.86		2	4.37	4.69	1.24		5.07	1.34	0.36	0.42	3.6	0.94	1.09	1.73	1.16	1.16		0.83	0.95	0.53	1.11	0.71	1	0.97	0.68	0.82	1.26	2.48	0.59	1.74	1.73	1.23	0.65	0.79
Lung_PCTL.1	1.13	1.68	1.15	0.59	1.07	0.78	1.76	0.31	3.36	1.83	1.71	0.34	0.49	2.49	0.25	0.53	1.48	1.14	4.32	1.07	1	1.39	1.26	0.35	0.43		0.86	1.33	1.3	1.33	0.77	0.81	0.54	1.02	0.64	1.2	0.6		0.99	0.43	0.78	1.17	1.69	0.99	1.39	0.68	1.32	0.59	0.66
Lung_PCTL.2	1.21	0.85	0.66	0.45	1.09	0.66	1.03		3.19	2.08	2.04	0.27	0.6	2.35	2.28		1.51	0.72	5.07	1.22	0.89	0.83	1.53	0.46	0.55	1	1.02	0.91	1.7	1.22	0.92	1.28	0.47	0.86	0.81	1.17	0.73	1	1.12	0.62	0.68	0.98	1.5	0.72	1.61	0.81	0.94	0.54	0.72
Lung_SEN	0.75	0.32	6.8	2.83	0.33	0.22	6.27	0.86	1.15	4.24	1.14	1.76	0.18	0.41	1.2	1.09	0.48	6.84	0.77	0.44	1.28	1.69	0.46	1.7	2.88	0.91	0.26	0.28	0.23	0.26	1.85	3.8	0.8	0.56	1.46	0.31	0.59	0.97	0.51	0.4	0.7	0.76	1.72	2.09	0.35	1.84	0.46		0.74
Lung_SEN.1	0.9	0.22	5.9	2.67	0.62		5.49	1.16	1.13	4.01	0.71	2.4	2.91	0.53	1.25	1.85	0.9		0.97	0.42	1.52	1.81	0.49	1.69	1.09	1.21	0.22	0.21	0.22	0.52	1.94	4.49	0.88	0.66	1.45	0.35	0.69	1.35	0.47	0.46	0.62	0.74	0.89	0.69		0.81	0.44	1.2	0.97
Lung_SEN.2	0.79	0.23	6.71	2.11	0.39	0.56	6.45	0.89	1.25	5.06	0.54	2.29	0.17	0.56	1.16	1.44	0.59	2.63	0.98	0.44	1.88	1.68	0.47	1.56	0.29	0.39	0.21	0.19	0.27	0.71	1.85	3.69	0.82	0.49	1.38	0.31	0.78	1.18	0.47	0.33	0.57	1.19	1.71	0.94	1	0.74	0.45	1.02	0.72
Lung_TDX	2.91	2.16	0.39	0.68	0.32	1.83	0.5	0.87	4.23	0.29	1.73	1.03	0.15	1.23	2.79	0.7	0.77	6.33	1.61	2.29	0.63	0.8	1	1.19	0.44	1.49	0.92	1.03	1.17	1.55	0.31	0.94	0.57	1.14	0.63	0.81	1.09	0.33	0.97	0.89	1.16	1.94	0.82	1.1	2.22	1.65	0.68	0.68	1.67
Lung_TDX.1	2.99	3.74	0.64	0.42	0.36	1.78	0.37	0.24	4.22	0.32	1.58		0.1	1.17	2.24		1.41	7.24	1.52	2.05	0.44	1.62	1.16	0.87	0.57		0.66	1.25	0.82	1.41	0.27	0.67	0.61	0.94	0.92	0.93	1.14	0.47	0.92	1.16	0.8	1.6	0.83	1.02	1.81	1.53	1.2	0.53	1.45
Lung_TDX.2	3.07	1.96	0.35		0.36	1.69	0.45	0.15	4.45	0.61	1.73	1	0.03	1.16	0.36	0.44	1.06	5.71	1.79	2.26	0.5	0.97	1.27	0.74	2.09	1	0.82	0.99	1.01	1.56	0.58	1.06	0.81	1.11	1.03	0.86	1.22	0.36	1.04	1.03	1	1.34	0.71	1.58	1.7	1.65	0.51	0.48	1.84
Colon_CT0				1	1.58					0.97	1.55		2.55					0.08				2.32														0.66			4.61					5.05
Colon_CT0.1	0.61	1.96	0.84	0.63	0.99	1.28	1	0.44	1.57	1.25	1.22	2.21	0.33	0.49	1.21	1	0.09	1.44	1	0.87	1	0.62	1.3	1.39	1	1	0.86	0.91	1	0.52	0.77	0.52	0.73	2.83	1.42	2.05	2.34	0.62	2.77	1.2	1.52	1.25	5.09	0.59	1	1.31	0.94	0.15	1.64
Colon_CT0.2	0.27		0.42	0.9	0.96	1.45	0.61		0.98	0.72	2.07		0.26	0.37	1.79		1.5	2.59	0.58	1.04	0.55	0.64	1.44	1.4		0.86	1.91	1.23	1.12	1.51	0.6	0.71	0.6	2.34	1.19	1.95	1.06	0.93	2.02	1.3	1.07	1.45	2.12	0.86		0.82	1.05	0.35	0.65
Colon_5-FU	1.34	1.24	0.73	0.34	3.04	1.48	2.13	0.25	0.93	2.99	1.3	1	0.41	0.47	1.22	0.54	1.61	2.27	0.72	0.72	5.61	2.66	1.56	0.79	1.49	0.63	1.71	2.11	1.5	1.02	0.77	1.02	0.62	2.15	1.77	2.35	1.06		0.68	0.93	1.76	1.92	1.5	0.93	0.13	1.35	1.32	2.14	0.75
Colon_5-FU.1	0.77	0.73	0.47	0.96	2.51	1.47	0.86	0.14	0.68	0.83	0.8		0.45	0.69		0.83	1.27	0.75	0.82	0.82	0.78	0.92	1.61	0.39	3.53	0.67	2.32	3.76	1.15	1.54	0.29	0.91	0.56	2.61	1.08	1.66	1.19	0.72	0.61	1.76	1.04	2.94	0.93	1.12	0.31	1.6	1.66	0.38	0.54
Colon_5-FU.2	0.51	0.85	0.45	0.27	1.8	1.39	0.66	0.19	0.67	0.91	0.8	1.91	0.11	0.76	2.42		1.21	2.55	0.88	0.86	0.4	1.53	1.63	1.15			1.94	2.97	1.68	1.44	0.65	1.35	0.21	2.38	1.57	1.35	1.34	0.72	0.63	1.7	0.92	3.38	0.5	0.66		1.11	1.66	0.36	0.59
Colon_DOXO	3.34	8.41	3.22	1.86	3.1	1.27	2.18	1.29	0.6	4.56	2.67	0.86	0.83	0.3	1.21	1	1.44	4.23	1.12	1.5	8.9	56.41	2.13	3.5	2.6	10.61	0.8	1.63	1.61	0.84	2.04	1.08	2.02	1.17	1.54	2.42	0.56		0.81	0.93	1.64	0.65	1.55	2.8	1.06	2.22		1.61	2.91
Colon_DOXO.1	1.18	0.6	0.37	0.32	4.55	1.35	1.99	0.6	0.73	0.51	1.74	0.49	2.96	1.11	2.54		1.28	0.42	1.46	3.67	0.9	0.49	1.66	1.38	0.54	1.25	2.61	3.81	2.17	1.42	2.11		0.32	1.46	0.57	1.86	0.46	1	1.36	1.87	2.3	2.51	1.38	2.17	1.21	1.62	0.14		2.87
Colon_DOXO.2	1.3	0.53	0.44		2.72	1.52	1.26	0.46	0.36	0.58	1.72			1.26	3.13	1.4	1.69	1.03	2.02	3.03		7.89	1.57	0.23	0.36	0.65	1.97	4.08	1.76	1.37	0.66	0.59		1.01	1.05	1.8	0.35		0.89	1.66	1.16	1.79	0.89	1.62	1.57	1.18		1	2.62
Colon_MTX	3.8	0.98	1.14	1	0.77	3.09	1.45	1.46	1.3	1.27	0.82	0.93	4.52	0.53	0.11	0.59	0.75	0.34	0.64	1.53	0.88	3	0.87	6.64		0.83	1.82	1.55	0.73	1.13	0.82	4.1	0.21	2.31	2.75	1.81	1.28	1	1.89	0.8	1.28	1.94	2.52	1.56	0.78	0.41	0.84		1.31
Colon_MTX.1	3.39	1.97	1.81	1.88	1.25	2.2	0.97	0.33	1.4	7.43	2	1.06	0.14	0.64	0.28	0.64	0.74	2.28	1.15	1.8	0.44	18.51	0.83	0.55	0.3	0.46	1.16	1.52	0.92	1.1	1.54	1.59	0.45	1.47	2.03	2.09	1.25		1.3	0.79	0.67	0.84	0.82	1.52	1.26	1.09	0.97	0.43	2.1
Colon_MTX.2					9.17					0.42	1.26		7.22	1.5				0.16		1.52	1.17	6.8	2.74	3.95				3.97								0.36	3.86	1	0.11			1.35				1.46			1.86
Colon_CT72	0.34	0.37	0.67	1.2	0.99	1.64	1.13	1	0.81	1.42	1.92	2.74	14	0.43	2.84	4.25	2.14	2.28	0.47	1.26	4.4	25.69	1.55		0.74	0.68	1.56	1.7	1.03	1.05	0.36	0.55	0.17	2.22	1.42	1.86	0.72		1.17	1.01	1.71	1.56	0.8	1.44	0.7	1.09	1.5	1.45	0.45
Colon_CT72.1		0.87									19.42		81.24	0.43	0.13					1.03	3.3	1.09	2.99	1			2.33	8.05								15.79		1.96	1.94	0.95			3.82			1.24
Colon_CT72.2	0.55	0.49	0.8	0.96	1.37	2.34	0.54	0.24	1.17	1.43	2.51	0.4	4.46	0.54	0.89	1	1.49	0.65	0.99	1.95	0.99	2.66	1.62	0.93	0.56	0.91	1.38	1.56	1.41	0.83	1.23	1.5	0.17	1.76	1.18	2.11	1.34	1.4	2.09	1.07	0.77	1.49	3.64	0.91	0.9	1.43	1.11	0.49	0.6
Colon_PCTL	1.56	2.69	2.95	2.78	2.62	0.93	2.37		0.85	8.84	2.82	1.99	16.75	1	0.65	0.69	1.1	1.62	1.93	0.61	3.53	0.94	1.06		1.28		0.8	1.06	0.74	0.54	5.05	1.46		0.95	1.57	1.86	0.44		0.97	0.4	0.75	0.54	0.93	1	1.52	0.63	0.81		1.63
Colon_PCTL.1	0.75	0.68	0.66	0.28	1.49	1.46	1.36	0.18	0.81	0.82	1.72		8.11	1.42		0.47	0.83	0.93	2.15	0.85	0.1	6.95	1.45	0.37	0.31	1.53	2.08	2.93	0.89	2.18	0.63	1.78	1	1.22	0.69	1.44	0.74	0.76	1.24	1.76	0.95	0.53	0.69	0.97	1.33	1.24	1.23	1	1.7
Colon_PCTL.2	0.77	0.35	0.64	0.38	1.92	1.37	2.14		0.65	1.83	2.25	0.47		1.63	2.33		0.76	0.54	1.76	0.76	0.58	0.73	1.15	0.55	0.28	1.03	2.17	2.21	1.16	2.04	1.55	0.79	0.34	1.32	0.62	1.34	0.69	0.6	1.73	0.8	1.38	2.6	1.26	0.92	1.42	1.66	1.13		1.5
Colon_SEN	0.17	0.46	9.11	5.67	0.93		6.93	1.03	0.24	6.19	0.39	4.68	3.57	0.43	0.62	0.41	0.05	0.49	1.08	1.12	0.56	1.37	0.51	0.19	0.54	0.68	0.2	0.3			6.32	3.75	0.3		4.45	0.2	0.51	4.17	0.31			0.36	2.27	0.49	0.66	0.53	0.27	2.67	1.17
Colon_SEN.1			0.9			1				0.7			3.28								4.11	1.42							1	1				1	2.01			3.37	3.13	1	1		4.5
Colon_SEN.2	0.84	0.56	19.27	10.26	2.46	0.88	4.15	0.54	0.57	22.5	1.1	7.56	0.94	0.53	0.69	0.86	0.38	1.3	0.83	0.23	0.86	6.17	0.12	1.61	0.39	1	0.39	0.87			23.43	9.45	0.14		3.21	0.21	0.74	3.76	0.16			0.77	2.33	1.04	0.79	0.55	0.28	1.08	0.62
Colon_TDX	1.35	1.95	0.41	0.76	1.21	2.31	1.88	0.28	1.1	1.16	3.41	2.87	0.15	0.47	1.01	0.56	0.94	1.06	0.86	1.78	1.01	7.21	1.48	1.59	2.66	0.98	1.58	1.35	1.09	1.08	0.83	1.04	0.47	1.85	1.72	2.07	0.99		1.89	0.95	1.43	1.49	1.34	1.64	1.06	0.78	1.22	1.18	1.57
Colon_TDX.1	2.12	4.06	1.27	1.26	1.34	2.32	1.27		1.62	5.89	2.12	0.46	0.73	0.62	0.29	0.53	1.06	2.04	1.27	2.2	0.34	1.99	1.09	0.72	1.81	0.55	1.08	1.42	1.04	1.13	1.26	1.64	0.18	1.52	1.62	2.06	1.15	0.76	1.38	0.76	0.62	0.96	1.76	1.71	1.46	0.76	1.36	0.53	1.94
Colon_TDX.2	1.13	1.64	0.39		1.45	2.29	1		0.99	0.13	2.6			0.77	0.18		0.8	0.94	0.39	2.28	0.5	0.57	1.22	1.1	0.28	1.04	2.54	3.1	1.34	1.63	3.41	0.26	0.94	1.7	1.21	1.52	1.2	0.72	1.99	1.17	1.28	1.79	0.8	1.75	1.75	1.25	1.93		2.3
[truncated: 53 more columns]

## Sheet: B1_0006281
	IPI00002203	IPI00002564	IPI00003505	IPI00003949	IPI00004317	IPI00004968	IPI00005154	IPI00006715	IPI00008219	IPI00008223	IPI00009104	IPI00010740	IPI00011857	IPI00016839	IPI00017303	IPI00017381	IPI00020127	IPI00021518	IPI00021700	IPI00022774	IPI00026215	IPI00026970	IPI00029081	IPI00033486	IPI00178431	IPI00215911	IPI00218280	IPI00218733	IPI00219037	IPI00219097	IPI00219179	IPI00219420	IPI00220834	IPI00221108	IPI00247439	IPI00290684	IPI00291939	IPI00292168	IPI00293464	IPI00296337	IPI00296909	IPI00299463	IPI00373882	IPI00375359	IPI00384456	IPI00399170	IPI00401064	IPI00401902	IPI00412408
PROTEIN.ID	IPI00002203	IPI00002564	IPI00003505	IPI00003949	IPI00004317	IPI00004968	IPI00005154	IPI00006715	IPI00008219	IPI00008223	IPI00009104	IPI00010740	IPI00011857	IPI00016839	IPI00017303	IPI00017381	IPI00020127	IPI00021518	IPI00021700	IPI00022774	IPI00026215	IPI00026970	IPI00029081	IPI00033486	IPI00178431	IPI00215911	IPI00218280	IPI00218733	IPI00219037	IPI00219097	IPI00219179	IPI00219420	IPI00220834	IPI00221108	IPI00247439	IPI00290684	IPI00291939	IPI00292168	IPI00293464	IPI00296337	IPI00296909	IPI00299463	IPI00373882	IPI00375359	IPI00384456	IPI00399170	IPI00401064	IPI00401902	IPI00412408
GENE	BCCIP	XRCC1	TRIP13	UBE2N	POLG	PRPF19	SSRP1	RAD21	RAD23A	RAD23B	RUVBL2	SFPQ	CHAF1B	GTF2H4	MSH2	RFC4	RPA1	DDB2	PCNA;PCNA-AS1	VCP	FEN1	SUPT16H	LIG3	POLG2	RECQL	APEX1	RFC2	SOD1	H2AFX	HMGB2	ERCC4	SMC3	XRCC5	TYMS	SLK	PNKP	SMC1A	ASF1A	DDB1;LOC100290337	PRKDC	PARP4	NBN	RFC3	RFC1	MSH6	UPF1	XRCC4	ERCC1	BRCA2
DESCRIPTION	Isoform 1 of BRCA2 and CDKN1A-interacting protein	DNA repair protein XRCC1	Isoform 1 of Pachytene checkpoint protein 2 homolog	Ubiquitin-conjugating enzyme E2 N	DNA polymerase subunit gamma-1	Pre-mRNA-processing factor 19	FACT complex subunit SSRP1	Double-strand-break repair protein rad21 homolog	UV excision repair protein RAD23 homolog A	UV excision repair protein RAD23 homolog B	RuvB-like 2	Isoform Long of Splicing factor, proline- and glutamine-rich	Chromatin assembly factor 1 subunit B	General transcription factor IIH subunit 4	DNA mismatch repair protein Msh2	Replication factor C subunit 4	Replication protein A 70 kDa DNA-binding subunit	Isoform 1 of DNA damage-binding protein 2	Proliferating cell nuclear antigen	Transitional endoplasmic reticulum ATPase	Flap endonuclease 1	FACT complex subunit SPT16	Isoform Alpha of DNA ligase 3	DNA polymerase subunit gamma-2, mitochondrial	ATP-dependent DNA helicase Q1	DNA-(apurinic or apyrimidinic site) lyase	Isoform 2 of Replication factor C subunit 2	Superoxide dismutase [Cu-Zn]	Histone H2A.x	High mobility group protein B2	DNA repair endonuclease XPF	Structural maintenance of chromosomes protein 3	X-ray repair cross-complementing protein 5	Thymidylate synthase	Isoform 2 of STE20-like serine/threonine-protein kinase	Bifunctional polynucleotide phosphatase/kinase	Structural maintenance of chromosomes protein 1A	Histone chaperone ASF1A	DNA damage-binding protein 1	Isoform 1 of DNA-dependent protein kinase catalytic subunit	Poly [ADP-ribose] polymerase 4	Nibrin	replication factor C subunit 3 isoform 2	Isoform 2 of Replication factor C subunit 1	Isoform GTBP-N of DNA mismatch repair protein Msh6	Isoform 2 of Regulator of nonsense transcripts 1	Isoform 3 of DNA repair protein XRCC4	DNA excision repair protein ERCC-1 isoform 1	Breast cancer type 2 susceptibility protein
PROTEIN.IDs	IPI00002203;IPI00786906;IPI00068254;IPI00220152;IPI00909058	IPI00002564;IPI01010437;IPI01010850;IPI00911037	IPI00003505;IPI00953289;IPI00965548;IPI00847729	IPI00003949;IPI01020774;IPI01021220;IPI01021398;IPI00376844;IPI01020921	IPI00004317;IPI00979973;IPI00983259;IPI00982072	IPI00004968;IPI01011381;IPI01009194;IPI01014174	IPI00005154;IPI00556260;IPI00981139;IPI00985291	IPI00006715;IPI00903016;IPI00980208;IPI00981513;IPI00982810;IPI00984166;IPI00980849;IPI00982167	IPI00008219;IPI01011338	IPI00008223;IPI00479614;IPI00642549;IPI01009205;IPI00643078	IPI00009104;IPI00909925;IPI01014133	IPI00010740;IPI00216613	IPI00011857	IPI00016839;IPI01015708;IPI00798015	IPI00017303;IPI00816513;IPI00893933;IPI00940255;IPI00940797;IPI00942143;IPI00942418;IPI01014700;IPI00783348;IPI00783458	IPI00017381;IPI00792595;IPI00925397;IPI00925945;IPI00795756;IPI00924737;IPI00925227;IPI00925652;IPI00927827	IPI00020127	IPI00021518;IPI00446284;IPI00549348;IPI00607727	IPI00021700	IPI00022774	IPI00026215;IPI01009939	IPI00026970;IPI01010863;IPI00983993	IPI00000156;IPI00029081	IPI00033486	IPI00178431;IPI00792775;IPI01012224;IPI01012582;IPI01012611;IPI01012746;IPI01013557	IPI00215911;IPI00978725;IPI00792538	IPI00017412;IPI00218280;IPI00947280;IPI00944904;IPI00945248;IPI00946644;IPI00947011;IPI00947438;IPI00947452	IPI00218733;IPI00789078;IPI01011706	IPI00219037	IPI00219097;IPI00967671	IPI00219179;IPI00657932	IPI00219420	IPI00220834;IPI00871391;IPI00926445	IPI00103732;IPI00221108;IPI00103733	IPI00022827;IPI00247439	IPI00290684	IPI00291939;IPI00922333;IPI00385082;IPI00553151	IPI00292168	IPI00293464;IPI00909008;IPI00909177;IPI00909251;IPI00976686;IPI00977083;IPI01011208;IPI01011629;IPI01011929;IPI01012348;IPI01013765;IPI01014222;IPI01010454;IPI00922069;IPI01013521;IPI01015574;IPI00942006;IPI01014884	IPI00296337;IPI00376215;IPI00786995	IPI00296909	IPI00299463;IPI00607775;IPI00974093;IPI01012909;IPI01013693	IPI00031521;IPI00373882	IPI00375358;IPI00375359;IPI00966063	IPI00106847;IPI00384456;IPI00893449;IPI01013073;IPI01014931;IPI00893137;IPI00981928;IPI00440122;IPI00892806;IPI00893025	IPI00034049;IPI00399170;IPI00445531	IPI00007672;IPI00019678;IPI00401064	IPI00014040;IPI00045494;IPI00401902;IPI00640338	IPI00412408;IPI00976179
REF ABUNDANCE	143000000	57900000	61300000	1290000000	17400000	835000000	806000000	49800000	41600000	983000000	2200000000	2270000000	29300000	10800000	10400000	427000000	794000000	104000000	684000000	4530000000	961000000	1360000000	101000000	27600000	426000000	1330000000	203000000	1810000000	554000000	595000000	468000	674000000	5210000000	16100000	264000000	34400000	3580000000	9150000	1720000000	11700000000	36700000	138000000	106000000	48500000	558000000	683000000	4240000	30600000	154000000
PEPTIDES	8	7	7	9	6	13	21	9	6	10	23	12	3	5	3	13	18	6	8	35	11	29	9	3	18	20	6	12	3	11	2	25	30	5	15	6	18	3	31	137	8	5	5	11	20	31	3	2	2
Melanoma_5-FU	1.18	1.6	0.96	1.94	0.54	1.36	1.22	1.57	2.35	1.52	1.04	1.81	0.35	0.79	1.28	0.73	1.16	1.28	1.26	1.32	1.64	1.26	1.15	1.21	1.4	0.93	0.74	1.21	1.4	1.35	0.82	1.33	0.88	2.06	1.65	1.58	1.14	1.52	1.2	0.98	1.02	0.66	0.86	0.67	1.08	1.38	0.99	0.95	1.08
Melanoma_5-FU.1	0.64	1.09	0.89	1.32	0.59	1.86	0.96	1.52	2.11	1.28	1.2	1.82	0.35	1.23	0.68	0.61	1.02	1.99	1.39	1.39	1.42	1.13	0.98	0.92	2.21	1.03	0.87	1.1	0.64	0.71	1.07	1.01	0.96	0.68	1.56	1.16	0.76	1.29	1.23	0.99	1.1	0.81	0.74	0.73	0.93	1.3	2.85	1.81	5.11
Melanoma_5-FU.2	0.99	1.31	0.74	1.3	0.68	1.78	1.03	0.84	2.18	1.16	1.21	1.69	0.34	1.15	0.95	0.59	1.09	1.75	1.44	1.33	1.33	1.25	0.78	0.95	2.22	0.96	0.88	1.04	0.55	0.84	1.62	0.9	1.29	1	1.63	1.08	0.69	1.16	1.24	1.06	1.74	1.32	0.71	0.57	0.84	1.44	0.82	2.21	4.3
Melanoma_DOXO	0.91	1.45	0.33	1.72	0.74	0.93	0.94	0.89	2.61	1.61	1.02	1.57	0.18	0.43		0.42	0.61	1.91	1.03	1.57	0.96	0.83	1.06	1.08	1.29	0.93	0.34	1.45	0.47	0.52	0.34	0.77	0.79	0.15	1.36	1.17	0.77	1.43	1.53	0.87	1.39	0.69	0.5	0.6	0.53	1.22	0.98	1.23	0.95
Melanoma_DOXO.1	0.69	1.19	0.43	1.31	1.08	1.7	0.95	0.65	2.6	1.22	1.05	1.56		0.99	0.55	0.36	0.68	2.05	1.18	1.44	0.92	0.97	1.02	0.95	2.12	0.98	0.65	1.21	0.5	0.36	1	0.76	1.11		1.33	0.78	0.62	1.81	1.51	1.11	1.64	0.76	0.44	0.42	0.37	1.31	1.29	1.93	2.15
Melanoma_DOXO.2	0.61	1	0.31	1.27	1.07	1.62	0.95	1.25	1.94	1.21	1.09	1.51	2.93	1.64	0.69	0.4	0.64	1.91	1.04	1.54	0.93	1.1	0.99	0.84	2.52	0.88	0.64	1.09	0.68	0.52	0.91	0.76	1	0.51	1.32	0.74	0.58	1.36	1.36	1	2.68	0.89	0.33	0.28	0.65	1.37	1.22	2.77	3.94
Melanoma_MTX	1.24	1.6	1.15	1.56	0.61	1.4	1.35	1.02	3.13	1.41	1.11	1.49	0.62	0.7	1.08	0.65	1.15	1.98	1.12	1.43	1.84	1.11	0.95	0.86	1.47	1.01	0.68	1.48	1.6	0.81	0.74	1.1	1.02	0.82	1.55	1.26	1.07	1.31	1.44	0.95	0.48	0.78	0.69	0.6	0.93	1.29	1.08	1.6	1.93
Melanoma_MTX.1	0.63	1.66	1.15	1.31	0.53	2.05	1.21	1.38	2.46	1.08	1.17	1.4	0.57	1.16	1.38	0.73	1.17	1.91	1.46	1.4	1.67	1.53	1.07	0.68	2.38	1.19	0.98	1.25	0.48	0.9	1.68	1.2	1.28	0.63	1.43	1.4	0.99	1.25	1.34	1.18	0.54	0.73	0.84	0.88	0.8	1.44	3.41	2.11	3.76
Melanoma_MTX.2	0.8	1.21	1	1.39	0.78	1.91	1.38	1.03	3.06	1.16	1.18	1.46	0.6	1.27	0.89	0.64	1.06	1.82	1.3	1.28	1.47	1.39	1.25	0.78	2.28	1.3	1.04	1.05	0.21	0.95	0.98	1.12	1.25	0.73	1.51	1.39	0.99	1.09	1.25	1.1	0.66	0.83	0.64	0.5	0.98	1.63	2.64	2.88	3.37
Melanoma_PCTL	1.19	1.28	0.99	1.55	0.5	1.25	1.11	1.04	2.07	1.05	1.09	1.51	0.44	0.71	0.83	0.8	0.87	1.33	1.28	1.36	1.58	0.91	0.92	0.66	1.33	0.74	0.76	1.11	0.99	0.74		1.15	0.8	0.71	1.54	1.01	0.98	1.5	0.94	0.82	1.04	1.02	0.65	0.6	1.07	1.52	0.85	0.84	0.69
Melanoma_PCTL.1	0.9	1.02	0.94	1.08	0.81	1.87	1.03	1.11	2.07	0.93	1.13	1.57	0.54	1.1	0.84	0.79	0.94	1.2	1.58	1.34	1.54	1	1.1	0.68	1.95	0.82	1.12	0.97	0.51	0.53	1.59	1.02	0.96	0.16	1.57	1.11	0.84	1.22	0.98	0.94	1.25	0.98	0.84	0.84	0.97	1.72	2.22	1.92	2.46
Melanoma_PCTL.2	0.75	0.96	1.04	1.16	0.65	1.88	1.09	1.54	2.28	0.98	1.06	1.76	0.53	1.02	1.04	0.75	1	1.03	1.38	1.33	1.56	1.31	1.05	0.71	2.19	1.11	1.06	0.88	0.32	0.59	0.91	0.99	0.91	0.82	1.53	1.01	0.79	1.45	0.92	0.95	1.83	0.73	0.71	0.65	1.01	1.72	1.13	2.48	1.94
Melanoma_TDX	1.11	1.84	1.59	1.4	0.49	1.43	1.4	1.38	1.89	1.05	0.97	1.42	0.68	0.57	1.5	1.13	1.28	2.61	1.4	1.07	2.16	1.26	1.15	1.13	1.72	0.82	1.23	0.97	0.97	0.73		1.11	0.83	2.49	1.39	1.78	1.01	1.21	1.48	1.22	1.01	1.53	1.5	0.73	1.29	1.73	0.67	1.17	1.27
Melanoma_TDX.1	0.89	1.7	1.57	1.03	0.8	1.84	1.12	1.4	1.75	0.91	1.05	1.53	1.03	1.33	0.98	1.02	1.29	2.84	1.49	1.1	2.05	1.47	1.21	0.78	2.86	0.89	1.58	0.9	0.74	0.6	1.62	1.06	0.99	0.99	1.32	1.78	0.84	1.74	1.27	1.35	1.21	0.67	1.27	1.01	1.22	1.67	0.63	1.52	3.87
Melanoma_TDX.2	1.03	1.9	1.29	1.07	0.6	1.7	1.16	1.06	2.02	1.11	1.08	1.44	0.67	1.59	0.58	0.9	1.21	3.16	1.59	1.21	1.8	1.26	1.28	1.01	2.24	1.03	1.24	0.79	0.61	0.9	2.13	1.05	0.98	1.37	1.3	1.55	0.86	0.73	1.58	1.22	2.1	1.28	1.12	0.55	1.05	1.63	1	2.34	4.13
Lung_5-FU	0.84	0.58	1.9	1.11	0.56	1	1.18	1.39	1.18	1.01	1.24	1.15	0.89	0.99	1.73	1.25	1.56	0.43	1.14	1.54	0.65	1.03	1.1	0.77	1.48	1.14	1.22	1.09	1.19	1.42	1	1.47	1.32	4.29	1.17	0.47	1.37	2.33	0.95	1.17	1.02	0.88	1.33	1.57	1.67	1.13	0.69	0.37	0.83
Lung_5-FU.1	0.91	0.39	1.91	1.11	0.36	1.06	1.07	1.46	0.95	1.19	1.11	1.11	0.73	0.74	1.46	1.17	1.58	0.6	1.11	1.48	0.64	0.94	0.71	0.79	1.54	1.13	1.17	1.3	1.24	1.27		1.49	1.28	6.61	1.1	0.53	1.33	1.48	0.91	1.16	0.9	1.38	1.24	1.83	1.62	1.06		0.18	0.85
Lung_5-FU.2	0.82	0.28	1.44	1.24	0.4	1	1.25	1.1	1.2	1.05	1.2	1.2	1.09	0.98	1.6	1.18	1.44	0.48	1.1	1.53	0.74	1.15	0.7	0.95	1.53	1.02	1.11	1.12	1.71	1.78	1	1.53	1.17	3.77	1.22	0.58	1.33	1.26	0.9	1.15	0.83	0.63	1.04	1.79	1.98	1.19	0.38		0.88
Lung_DOXO	0.67	0.63	3.2	0.71	0.25	0.68	0.84	1.23		0.99	0.94	0.63	3.35		1.89	1.71	1.16	1.28	1.16	1.15	0.61	0.78	0.89	1.13	1.54	0.7	1.65	1	1.26	0.69	1.16	1.02	0.93	0.43	0.69	0.76	1.05		0.61	1.09	0.67	1.48	5.05	1.18	1.69	0.7		1.46	3.52
Lung_DOXO.1	0.69		3.31	0.68		0.68	0.97	0.78	0.88	0.82	0.89	0.62	2.99	0.5	1.71	1.97	1.4	0.81	1.2	1.19	0.69	0.92	1.6	1.11	1.81	0.76	1.5	1.2	0.81	0.76		0.88	0.94	0.67	0.74	1.18	1.11	0.69	0.59	1.07	4.03	1.19	3.39	1.43	1.66	0.75	1	7	3
Lung_DOXO.2	0.68	1	3.09	0.79	1.06	0.65	0.92	0.7	0.39	0.76	0.92	0.59	0.61	2.18	3.5	2.09	1.14	2.18	1.25	1.15	0.55	0.75	0.85	1.46	1.63	0.83	1.75	1.16	1.65	0.79	1	0.85	0.96	0.63	0.66	1.05	1.02		0.64	1.07	0.85	1.73	4.86	1.4	1.92	0.8	0.96		2.64
Lung_MTX	0.73	0.78	1.21	1.19	0.64	1	0.9	1.49	0.88	0.93	0.92	0.88	0.73	0.55	1.39	1.25	1.09	0.64	0.92	1.39	0.75	0.82	0.81	0.89	1.77	1.07	1.18	1.38	1.15	1.3		1.35	1.07	2.85	0.82	0.68	1.31	0.94	1.01	1.18	0.9	0.73	1.21	1.51	1.17	0.75	0.33	0.43	0.93
Lung_MTX.1	0.65	0.89	1.08	1.17	0.54	0.97	0.96	1.04	0.88	0.9	0.95	0.96	0.99	0.64	1.37	1.33	1	0.59	0.95	1.39	0.71	0.84	0.88	0.83	1.77	0.88	1.2	1.18	1.36	1.5	1	1.37	1.06	2.28	0.9	0.75	1.41	1.35	1.12	1.11	1.11	0.95	1.25	1.39	1.26	0.81	0.39		1.18
Lung_MTX.2	0.69	0.71	1.01	0.98		0.94	1.07	1.44	0.72	0.93	0.95	1.06	1	1.71	2	1.2	1.13	0.55	0.98	1.45	0.68	0.9	0.74	0.86	1.56	0.99	1.21	1.21	1.44	1.56		1.43	1.15	2.63	1	0.92	1.43	1.05	1	1.15	0.59	1.49	1.32	1.61	1.41	0.83		1	1.06
Lung_PCTL	0.98	0.64	1.83	1.1	0.27	0.94	0.7	1.04	0.45	0.93	0.9	1	0.78	0.61	1.12	1.18	0.86	0.39	1.1	1.54	0.59	0.93	0.88	0.91	1.23	1	0.65	1.14	0.94	0.85		1.04	0.77	0.82	1.03	0.65	1.23		0.9	1.02	1.21	1.13	1.41	1.46	1.24	0.75	1		0.98
Lung_PCTL.1	1.1	0.83	1.55	1.11	1.74	0.87	0.7	1.1	0.43	0.98	0.83	0.91	0.75	0.63	1.4	1.29	0.68	0.58	0.91	1.56	0.6	0.72	0.91	0.73	1.37	0.91	0.92	1.13	1	0.96	1	1.17	0.78	1.68	1.13	0.51	1.3	1	0.79	0.99	1.12	1.03	2.04	1.71	1.13	0.69		1.18	0.94
Lung_PCTL.2	0.86	0.65	1.39	1.06		0.91	0.75	1.35	0.52	0.96	0.91	1.04	0.66	0.82	1.15	1.1	0.82	0.72	1.07	1.57	0.63	0.75	0.82	1.18	0.99	0.97	1.09	1.33	0.95	0.92		1.07	0.89	0.85	1.09	0.65	1.31	0.5	0.88	0.97	0.93	1.11	4.52	1.61	1.24	0.76	0.92		0.96
Lung_TDX	0.82	0.72	1.47	1.16	0.45	1.03	0.99	1.39	0.88	0.88	1.07	1.1	0.85	1.31	1.66	1.13	1.09	0.51	0.9	1.48	0.73	0.88	0.67	1.03	1.68	1.05	1.2	1.27	0.84	1.45		1.43	1.13	2.16	0.98	1.01	1.5	1.4	1.01	1.24	1.09	1.47	1.36	1.38	1.27	0.91	0.48	0.55	1.25
Lung_TDX.1	0.85	0.69	1.55	1.07	0.19	1.01	1.09	1.19	0.65	1.04	0.99	1.11	0.94	0.81	1.04	1.12	1.12	0.66	0.93	1.31	0.74	0.9	0.68	0.79	1.81	0.99	1.22	1.1	0.88	1.45	1	1.36	1.07	3.74	0.8	0.78	1.28	1.38	0.9	1.19	1.38	1.58	1.24	1.6	1.3	0.9	0.53		1.17
Lung_TDX.2	0.72	0.62	1.16	1.18		1.1	1.02	1.65	0.9	0.88	1.07	1.11	1.3	1.34	1.49	1.12	1.14	0.64	0.88	1.44	0.82	0.87	0.66	0.99	1.61	1.02	1.15	1.18	1.26	1.61		1.52	1.15	1.96	1.03	0.78	1.51	1.18	0.97	1.27	0.9	0.97	0.86	1.57	1.35	0.85	0.37	1	1.22
Colon_5-FU	1.77	0.78	0.43	1.34	1.96	0.6	1	0.73	0.77	1.34	1.12	0.98	0.78	1.98	0.52	0.53	0.76	1.59	1.61	0.61	0.82	1.08	0.68	1.27	0.22	1.44	0.82	1.57	0.98	1.07		0.47	1.14	1.24	0.93	0.59	0.87	0.67	1.24	0.68	1.58	1.65	0.47	1.1	0.48	0.84	1	1	1.63
Colon_5-FU.1	1.94	0.29	0.45	1.45	1.18	0.79	1.18	1.32	1.55	1.27	1.19	1.15	0.58	0.76	0.23	0.63	1.12	1.68	1.8	0.71	1.09	0.98	0.51	0.96	0.23	1.77	0.71	1.56	1.09	1.42	1	0.58	1.42	0.73	0.7	0.53	0.58	1.52	1.39	0.72	0.81	4.31	0.45	0.35	0.4	0.77	3.5	0.59	1.42
Colon_5-FU.2	1.81	0.49	0.4	1.66	1.3	0.82	1.4	1.74	1.63	1.49	1.27	1.28	0.66	0.99		0.56	1.1	1.47	1.82	0.74	1.14	0.99	0.65	1.03	0.26	1.57	0.72	1.81	0.74	1.34		0.57	1.59	0.85	1.19	0.67	0.6	1.45	1.41	0.75	0.94	0.76	0.42	0.54	0.56	0.86	4.78	0.54	1.42
Colon_DOXO	1.84	1.15	1.52	1.49	2.3	0.75	1.08	0.61	0.5	1.39	0.78	0.47	2.55	2.76	1.38	2.2	0.79	0.98	1.77	0.65	1.58	1.2	2.08	0.3	0.6	1.04	1.53	1.41	1.37	0.96	1	0.64	1.02	8.41	1.71	1.4	1.24		1.09	0.59	1.72	3.47	1.78	1.31	1.03	1.2	0.74	1.87	0.6
Colon_DOXO.1	1.87	0.87	1.04	1.72	0.67	0.66	2.21	0.75	0.73	1.28	1.27	0.58	0.64	0.97	1.17	1.51	1.43	1.28	1.81	0.92	2.8	1.86	0.97	0.53	0.47	1.63	1.23	2.99	1.29	3.43		0.8	1.71	0.6	0.62	1.27	0.9	1.25	1.27	0.83	0.5	2.54	1.03	1.27	0.88	0.67	1.44	0.73	1.14
Colon_DOXO.2	1.39	0.91	1.01	1.65	1.44	0.67	1.9	1.36	1.55	1.04	1.18	0.69	0.99	0.54	0.51	1.49	1.7	1.26	2.02	0.83	2.44	1.91	0.9	0.51	0.64	1.66	1.44	2.2	1.69	2.88	1	0.84	1.92	0.53	0.95	1.4	0.81	1.75	1.55	0.87	0.35	1.99	1.33	1.3	0.87	0.66	2.79	1.08	2
Colon_MTX	1.48	1.16	0.47	1.33	3.13	0.83	1.41	0.93	0.67	1.02	0.86	0.76	2.04	1.19	0.75	0.93	1.13	2.53	1.07	0.57	2.05	1.22	1.04	0.91	0.28	1.55	0.9	1.47	0.94	1.85		0.71	1.19	0.98	0.84	0.66	0.92	0.96	1.44	0.84	1.63	1.94	0.8	0.81	0.61	0.9	0.7	1.78	2.48
Colon_MTX.1	1.8	0.9	1.75	1.28	0.54	0.85	1.16	0.91	0.68	1.11	0.9	0.7	1.44	1.27	1.42	1.99	0.85	2.81	1.64	0.61	1.84	1.21	0.95	1.04	0.2	0.87	2.15	1.83	1.74	1.41	1	0.52	0.82	1.97	0.85	0.71	0.77	0.75	1.17	0.84	0.94	2.16	1.38	1.5	0.88	0.95	1.2	0.76	0.86
Colon_PCTL	2.41	0.82	1.67	0.87	2.46	0.9	1.04	0.64	1.06	1.12	0.97	0.78	11.3	0.64	2.34	2.78	1.08	0.91	1.59	0.63	1.65	0.99	1.02	0.89	0.3	0.78	1.91	1.48	1.32	0.83		0.93	0.93	2.69	0.54	1.26	0.95		0.83	0.74	1.11	2.59	2.05	1.1	0.82	0.92	0.91	0.18	0.93
Colon_PCTL.1	1.52	1.06	0.89	1.27	0.65	0.93	1.32	1.03	1.32	1.04	1.08	1.15	0.76	1	0.54	1.33	1.28	0.8	1.68	0.73	1.56	1.13	0.71	0.88	0.38	1.62	1.34	1.7	1.41	2.06	1	0.75	1.47	0.68	0.9	0.59	0.71	1.31	1.15	0.7	0.76	1.75	1.15	0.66	0.57	0.85	3.17	0.98	2.28
Colon_PCTL.2	1.74	1.09	0.86	1.31	1.48	0.89	1.58	0.6	0.79	1.26	1.04	1.07	0.53	0.43	0.22	1.22	0.95	0.91	1.56	0.76	1.71	1.09	0.8	0.7	0.24	1.42	1.21	2.1	0.55	2.45		0.67	1.31	0.35	0.67	0.59	0.86	1.04	0.89	0.74	0.72	1.73	0.66	1.3	0.66	0.83	0.91	1.12	1.67
Colon_TDX	1.41	1.29	0.75	1.16	2.73	0.8	1.23	0.83	0.82	1.09	0.92	0.8	1.95	1.49	0.76	1.13	1.11	1.66	1.49	0.59	1.68	1.19	0.91	0.81	0.28	1.35	1.42	1.56	1.81	1.86		0.7	0.97	1.95	0.91	0.95	0.88	1.26	1.28	0.69	1.3	1.81	0.87	0.95	0.59	0.97	1.08	1.42	1.96
Colon_TDX.1	1.83	1.16	1.3	1.55	0.88	0.79	1.11	0.63	0.51	1.1	0.82	0.73	1.41	1.01	0.54	1.84	0.81	2.76	1.49	0.65	1.94	1.2	1	0.82	0.28	1.22	1.85	1.75	2.13	1.5	1	0.51	0.81	4.06	0.6	0.66	0.63	0.58	1.1	0.81	0.92	2.55	1.71	1.11	0.58	0.79	1.95	0.52	0.71
Colon_TDX.2	1.89	1.41	0.78	1.33	1.11	1.06	1.43	0.7	1.04	1.19	0.96	0.86	0.89	0.8	0.53	1.35	1.24	1.44	1.39	0.72	2.42	1.38	0.84	0.72	0.37	1.63	1.07	2.16	1.08	2.7	0.26	0.82	1.4	1.64	0.72	0.73	0.95	1.27	1.05	0.76	0.7	1.65	0.87	1.2	0.59	0.89	1.4	1.56	0.98
[truncated: 58 more columns]

## Sheet: B2_0006974
	IPI00002203	IPI00002564	IPI00003505	IPI00003949	IPI00004317	IPI00004968	IPI00005154	IPI00006606	IPI00006715	IPI00008219	IPI00008223	IPI00008961	IPI00009104	IPI00010740	IPI00011253	IPI00011675	IPI00011857	IPI00013829	IPI00013890	IPI00013981	IPI00016839	IPI00017303	IPI00017381	IPI00020127	IPI00021518	IPI00021700	IPI00022774	IPI00024214	IPI00026215	IPI00026328	IPI00026689	IPI00026970	IPI00027973	IPI00029081	IPI00033486	IPI00073779	IPI00157908	IPI00178431	IPI00215893	IPI00215911	IPI00216695	IPI00217474	IPI00218236	IPI00218280	IPI00218733	IPI00219037	IPI00219097	IPI00219179	IPI00219350
PROTEIN.ID	IPI00002203	IPI00002564	IPI00003505	IPI00003949	IPI00004317	IPI00004968	IPI00005154	IPI00006606	IPI00006715	IPI00008219	IPI00008223	IPI00008961	IPI00009104	IPI00010740	IPI00011253	IPI00011675	IPI00011857	IPI00013829	IPI00013890	IPI00013981	IPI00016839	IPI00017303	IPI00017381	IPI00020127	IPI00021518	IPI00021700	IPI00022774	IPI00024214	IPI00026215	IPI00026328	IPI00026689	IPI00026970	IPI00027973	IPI00029081	IPI00033486	IPI00073779	IPI00157908	IPI00178431	IPI00215893	IPI00215911	IPI00216695	IPI00217474	IPI00218236	IPI00218280	IPI00218733	IPI00219037	IPI00219097	IPI00219179	IPI00219350
GENE	BCCIP	XRCC1	TRIP13	UBE2N	POLG	PRPF19	SSRP1	MRPS26	RAD21	RAD23A	RAD23B	TERF2IP	RUVBL2	SFPQ	RPS3	SP100	CHAF1B	TRIAP1	SFN	YES1	GTF2H4	MSH2	RFC4	RPA1	DDB2	PCNA;PCNA-AS1	VCP	TERF2	FEN1	TXNDC12	CDK1	SUPT16H	PCBP4	LIG3	POLG2	MRPS35	AIFM1	RECQL	HMOX1	APEX1	BAZ1B	IFI16	PPP1CB	RFC2	SOD1	H2AFX	HMGB2	ERCC4	MRPS11
DESCRIPTION	Isoform 1 of BRCA2 and CDKN1A-interacting protein	DNA repair protein XRCC1	Isoform 1 of Pachytene checkpoint protein 2 homolog	Ubiquitin-conjugating enzyme E2 N	DNA polymerase subunit gamma-1	Pre-mRNA-processing factor 19	FACT complex subunit SSRP1	28S ribosomal protein S26, mitochondrial	Double-strand-break repair protein rad21 homolog	UV excision repair protein RAD23 homolog A	UV excision repair protein RAD23 homolog B	Telomeric repeat-binding factor 2-interacting protein 1	RuvB-like 2	Isoform Long of Splicing factor, proline- and glutamine-rich	40S ribosomal protein S3	Isoform Sp100-HMG of Nuclear autoantigen Sp-100	Chromatin assembly factor 1 subunit B	TP53-regulated inhibitor of apoptosis 1	Isoform 1 of 14-3-3 protein sigma	Tyrosine-protein kinase Yes	General transcription factor IIH subunit 4	DNA mismatch repair protein Msh2	Replication factor C subunit 4	Replication protein A 70 kDa DNA-binding subunit	Isoform 1 of DNA damage-binding protein 2	Proliferating cell nuclear antigen	Transitional endoplasmic reticulum ATPase	Isoform 1 of Telomeric repeat-binding factor 2	Flap endonuclease 1	Thioredoxin domain-containing protein 12	Putative uncharacterized protein DKFZp686L20222	FACT complex subunit SPT16	Isoform 1 of Poly(rC)-binding protein 4	Isoform Alpha of DNA ligase 3	DNA polymerase subunit gamma-2, mitochondrial	Isoform 1 of 28S ribosomal protein S35, mitochondrial	Isoform 3 of Apoptosis-inducing factor 1, mitochondrial	ATP-dependent DNA helicase Q1	Heme oxygenase 1	DNA-(apurinic or apyrimidinic site) lyase	Isoform 2 of Tyrosine-protein kinase BAZ1B	Interferon, gamma-inducible protein 16, isoform CRA_b	Serine/threonine-protein phosphatase PP1-beta catalytic subunit	Isoform 2 of Replication factor C subunit 2	Superoxide dismutase [Cu-Zn]	Histone H2A.x	High mobility group protein B2	DNA repair endonuclease XPF	Isoform 2 of 28S ribosomal protein S11, mitochondrial
PROTEIN.IDs	IPI00002203;IPI00786906;IPI00068254;IPI00220152;IPI00909058	IPI00002564;IPI01010437;IPI01010850;IPI00911037	IPI00003505;IPI00953289;IPI00965548;IPI00847729	IPI00003949;IPI01020774;IPI01021220;IPI01021398;IPI00376844;IPI01020921	IPI00004317;IPI00979973;IPI00983259;IPI00982072	IPI00004968;IPI01011381;IPI01009194;IPI01014174	IPI00005154;IPI00556260;IPI00981139;IPI00985291	IPI00006606	IPI00006715;IPI00903016;IPI00980208;IPI00981513;IPI00982810;IPI00984166;IPI00980849;IPI00982167	IPI00008219;IPI01011338	IPI00008223;IPI00479614;IPI00642549;IPI01009205;IPI00643078	IPI00008961	IPI00009104;IPI00909925;IPI01014133	IPI00010740;IPI00216613	IPI00011253;IPI00974484;IPI00975755;IPI00977579;IPI00978298;IPI00978911;IPI00979522;IPI00979604;IPI00980283;IPI00981193;IPI00984887	IPI00011675;IPI00218324;IPI00218325;IPI00218326;IPI00218327;IPI00916851;IPI00917048;IPI00917345;IPI00985149;IPI00027693;IPI00719187;IPI00884908;IPI01009049;IPI00917227;IPI00917667	IPI00011857	IPI00013829	IPI00013890;IPI00411765	IPI00013981;IPI00005142;IPI00012036;IPI00015892;IPI00016871;IPI00025489;IPI00027174;IPI00029769;IPI00165947;IPI00166845;IPI00216602;IPI00216603;IPI00216604;IPI00216605;IPI00216859;IPI00217776;IPI00218021;IPI00218416;IPI00218417;IPI00218418;IPI00218419;IPI00218421;IPI00218422;IPI00218423;IPI00218424;IPI00219012;IPI00220253;IPI00220254;IPI00298625;IPI00304578;IPI00328245;IPI00332838;IPI00374861;IPI…	IPI00016839;IPI01015708;IPI00798015	IPI00017303;IPI00816513;IPI00893933;IPI00940255;IPI00940797;IPI00942143;IPI00942418;IPI01014700;IPI00783348;IPI00783458	IPI00017381;IPI00792595;IPI00925397;IPI00925945;IPI00795756;IPI00924737;IPI00925227;IPI00925652;IPI00927827	IPI00020127	IPI00021518;IPI00446284;IPI00549348;IPI00607727	IPI00021700	IPI00022774	IPI00024214;IPI00216552	IPI00026215;IPI01009939	IPI00026328	IPI00026689;IPI00073536;IPI01017942;IPI00985068;IPI00954937	IPI00026970;IPI01010863;IPI00983993	IPI00006997;IPI00027973;IPI00385206;IPI00386254;IPI00412511;IPI00788617;IPI00978070;IPI00984041;IPI00945164;IPI00945892;IPI00946082;IPI00946687	IPI00000156;IPI00029081	IPI00033486	IPI00073779;IPI00168292;IPI00789834	IPI00000690;IPI00157908;IPI00300018;IPI00976931;IPI00910786;IPI01015707	IPI00178431;IPI00792775;IPI01012224;IPI01012582;IPI01012611;IPI01012746;IPI01013557	IPI00215893;IPI00877645	IPI00215911;IPI00978725;IPI00792538	IPI00069817;IPI00216695	IPI00003443;IPI00217474;IPI00217475;IPI00909417;IPI00384836;IPI00642094;IPI00940508;IPI00103253;IPI00397542;IPI00397544;IPI00398847;IPI00412281;IPI00645957;IPI00893471	IPI00218236;IPI00892668;IPI00894274;IPI00894333;IPI00930380	IPI00017412;IPI00218280;IPI00947280;IPI00944904;IPI00945248;IPI00946644;IPI00947011;IPI00947438;IPI00947452	IPI00218733;IPI00789078;IPI01011706	IPI00219037	IPI00219097;IPI00967671	IPI00219179;IPI00657932	IPI00010244;IPI00219350;IPI00219351
REF ABUNDANCE	143000000	57900000	61300000	1290000000	17400000	835000000	806000000	163000000	49800000	41600000	983000000	266000000	2200000000	2270000000	237000000	32200000	29300000	27800000	259000000	215000000	10800000	10400000	427000000	794000000	104000000	684000000	4530000000	51700000	961000000	148000000	460000000	1360000000	340000000	101000000	27600000	92200000	1150000000	426000000	2300000	1330000000	221000000	239000000	140000000	203000000	1810000000	554000000	595000000	468000	31400000
PEPTIDES	8	7	7	9	6	13	21	4	9	6	10	10	23	12	3	7	3	2	13	3	5	3	13	18	6	8	35	7	11	3	9	29	4	9	3	5	20	18	4	20	15	19	3	6	12	3	11	2	2
Melanoma_5-FU	1.18	1.6	0.96	1.94	0.54	1.36	1.22	0.8	1.57	2.35	1.52	1.29	1.04	1.81	1.52	1.04	0.35	0.64	0.53	0.84	0.79	1.28	0.73	1.16	1.28	1.26	1.32	1.03	1.64	0.91	0.6	1.26	0.24	1.15	1.21	1.13	1.13	1.4		0.93	0.78	1.63	1.1	0.74	1.21	1.4	1.35	0.82	1.04
Melanoma_5-FU.1	0.64	1.09	0.89	1.32	0.59	1.86	0.96	1.18	1.52	2.11	1.28	0.94	1.2	1.82	1.29	1.59	0.35	0.71	0.49	0.65	1.23	0.68	0.61	1.02	1.99	1.39	1.39	0.68	1.42	0.85	0.43	1.13	0.72	0.98	0.92	1.98	1.04	2.21	1.88	1.03	0.68	2.78	0.55	0.87	1.1	0.64	0.71	1.07	1.15
Melanoma_5-FU.2	0.99	1.31	0.74	1.3	0.68	1.78	1.03	0.73	0.84	2.18	1.16	1.04	1.21	1.69	1.03	1.64	0.34	0.83	0.55	0.39	1.15	0.95	0.59	1.09	1.75	1.44	1.33	0.75	1.33	0.75	0.55	1.25	0.63	0.78	0.95	1.77	1.1	2.22	1.63	0.96	0.73	2.55	0.71	0.88	1.04	0.55	0.84	1.62	0.84
Melanoma_DOXO	0.91	1.45	0.33	1.72	0.74	0.93	0.94	0.74	0.89	2.61	1.61	1.06	1.02	1.57	1.57	1.44	0.18	1.38	0.33	0.64	0.43		0.42	0.61	1.91	1.03	1.57	0.63	0.96	0.91	0.42	0.83	0.21	1.06	1.08	1.24	1.37	1.29		0.93	0.5	1.48	1.15	0.34	1.45	0.47	0.52	0.34	0.81
Melanoma_DOXO.1	0.69	1.19	0.43	1.31	1.08	1.7	0.95	1.17	0.65	2.6	1.22	0.72	1.05	1.56	1.89	1.66		0.92	0.36	0.47	0.99	0.55	0.36	0.68	2.05	1.18	1.44	0.6	0.92	0.82	0.73	0.97	0.32	1.02	0.95	1.84	1.34	2.12	1.08	0.98	0.58	2.43	1.06	0.65	1.21	0.5	0.36	1	1.35
Melanoma_DOXO.2	0.61	1	0.31	1.27	1.07	1.62	0.95	0.77	1.25	1.94	1.21	0.93	1.09	1.51	1.55	1.65	2.93	3.02	0.28	1.05	1.64	0.69	0.4	0.64	1.91	1.04	1.54	0.6	0.93	0.84	30.96	1.1	0.48	0.99	0.84	1.44	1.17	2.52		0.88	0.69	2.37	0.48	0.64	1.09	0.68	0.52	0.91	1.45
Melanoma_MTX	1.24	1.6	1.15	1.56	0.61	1.4	1.35	0.68	1.02	3.13	1.41	1.42	1.11	1.49	1.66	1.23	0.62	0.77	0.27	1.18	0.7	1.08	0.65	1.15	1.98	1.12	1.43	0.87	1.84	0.74	0.84	1.11	0.77	0.95	0.86	0.73	1.15	1.47	1	1.01	0.77	1.8	0.96	0.68	1.48	1.6	0.81	0.74	0.84
Melanoma_MTX.1	0.63	1.66	1.15	1.31	0.53	2.05	1.21	0.88	1.38	2.46	1.08	1.05	1.17	1.4	1.36	1.44	0.57	0.61	0.73	0.71	1.16	1.38	0.73	1.17	1.91	1.46	1.4	0.87	1.67	0.71	0.8	1.53	0.67	1.07	0.68	1.14	1.21	2.38	0.53	1.19	0.84	2.31	0.76	0.98	1.25	0.48	0.9	1.68	0.99
Melanoma_MTX.2	0.8	1.21	1	1.39	0.78	1.91	1.38	0.75	1.03	3.06	1.16	0.91	1.18	1.46	1.53	1.02	0.6	0.84	0.32	0.6	1.27	0.89	0.64	1.06	1.82	1.3	1.28	1	1.47	0.8	0.97	1.39	0.25	1.25	0.78	1.57	1.15	2.28	1.04	1.3	0.82	2.54	0.34	1.04	1.05	0.21	0.95	0.98	1.61
Melanoma_PCTL	1.19	1.28	0.99	1.55	0.5	1.25	1.11	0.75	1.04	2.07	1.05	1.25	1.09	1.51	1.67	1.17	0.44	0.67	0.51	1.05	0.71	0.83	0.8	0.87	1.33	1.28	1.36	0.6	1.58	1.36	0.77	0.91	0.2	0.92	0.66	0.98	1.02	1.33	0.63	0.74	0.74	1.69	1.15	0.76	1.11	0.99	0.74		0.92
Melanoma_PCTL.1	0.9	1.02	0.94	1.08	0.81	1.87	1.03	0.79	1.11	2.07	0.93	0.99	1.13	1.57	1.59	1.48	0.54	0.88	0.38	0.97	1.1	0.84	0.79	0.94	1.2	1.58	1.34	0.64	1.54	0.78	0.87	1	0.68	1.1	0.68	0.98	0.94	1.95	0.55	0.82	0.83	2.33	0.39	1.12	0.97	0.51	0.53	1.59	0.71
Melanoma_PCTL.2	0.75	0.96	1.04	1.16	0.65	1.88	1.09	0.82	1.54	2.28	0.98	0.89	1.06	1.76	1.74	0.99	0.53	0.9	0.39	0.8	1.02	1.04	0.75	1	1.03	1.38	1.33	0.68	1.56	0.93	0.89	1.31	0.32	1.05	0.71	1.48	1	2.19	0.59	1.11	0.76	2.53	0.31	1.06	0.88	0.32	0.59	0.91	0.77
Melanoma_TDX	1.11	1.84	1.59	1.4	0.49	1.43	1.4	0.88	1.38	1.89	1.05	1.18	0.97	1.42	1.97	1.39	0.68	1.05	0.78	1.24	0.57	1.5	1.13	1.28	2.61	1.4	1.07	0.98	2.16	0.92	1.04	1.26	0.28	1.15	1.13	1.06	1.15	1.72		0.82	0.87	1.74	1.22	1.23	0.97	0.97	0.73		1.31
Melanoma_TDX.1	0.89	1.7	1.57	1.03	0.8	1.84	1.12	0.97	1.4	1.75	0.91	1.07	1.05	1.53	1.21	1.94	1.03	0.55	0.15	0.8	1.33	0.98	1.02	1.29	2.84	1.49	1.1	0.89	2.05	0.69	1	1.47	0.81	1.21	0.78	1.21	1.06	2.86	0.2	0.89	1	2.67	1.23	1.58	0.9	0.74	0.6	1.62	1.03
Melanoma_TDX.2	1.03	1.9	1.29	1.07	0.6	1.7	1.16	0.97	1.06	2.02	1.11	1.06	1.08	1.44	1.66	1.45	0.67	0.83	0.08	0.96	1.59	0.58	0.9	1.21	3.16	1.59	1.21	0.88	1.8	0.9	1.2	1.26	0.55	1.28	1.01	1.67	1.04	2.24	1.67	1.03	1.03	2.73	0.88	1.24	0.79	0.61	0.9	2.13	0.46
Lung_5-FU	0.84	0.58	1.9	1.11	0.56	1	1.18	0.96	1.39	1.18	1.01	0.88	1.24	1.15	0.45	0.52	0.89	0.85	0.24	1.19	0.99	1.73	1.25	1.56	0.43	1.14	1.54	0.61	0.65	0.78	1.28	1.03	5.2	1.1	0.77	0.71	0.98	1.48	0.62	1.14	1.44	0.61	1.06	1.22	1.09	1.19	1.42	1	0.94
Lung_5-FU.1	0.91	0.39	1.91	1.11	0.36	1.06	1.07	0.73	1.46	0.95	1.19	0.91	1.11	1.11	0.37	1.55	0.73	1.54	2.01	1.35	0.74	1.46	1.17	1.58	0.6	1.11	1.48	0.72	0.64	1.02	1.28	0.94	0.29	0.71	0.79	0.79	1.04	1.54	0.51	1.13	1.27	0.68	0.85	1.17	1.3	1.24	1.27		1.83
Lung_5-FU.2	0.82	0.28	1.44	1.24	0.4	1	1.25	1.21	1.1	1.2	1.05	0.92	1.2	1.2	0.49	0.9	1.09	1.08	2.8	1.27	0.98	1.6	1.18	1.44	0.48	1.1	1.53	0.79	0.74	0.98	1.84	1.15	3.71	0.7	0.95	0.78	0.98	1.53	0.94	1.02	1.39	0.77	1.18	1.11	1.12	1.71	1.78	1	0.74
Lung_DOXO	0.67	0.63	3.2	0.71	0.25	0.68	0.84	1.7	1.23		0.99	0.94	0.94	0.63	0.65	0.66	3.35	0.79	0.31	1.15		1.89	1.71	1.16	1.28	1.16	1.15	0.98	0.61	1.86	1.23	0.78	1.29	0.89	1.13	1.2	0.81	1.54		0.7	5.28	0.87	0.98	1.65	1	1.26	0.69	1.16	11.28
Lung_DOXO.1	0.69		3.31	0.68		0.68	0.97	1.2	0.78	0.88	0.82	1.07	0.89	0.62	0.6	0.89	2.99		0.7	1.17	0.5	1.71	1.97	1.4	0.81	1.2	1.19	1.31	0.69	1.84	2.06	0.92	6.63	1.6	1.11	1.51	0.82	1.81	1	0.76	1.92	1.44	0.66	1.5	1.2	0.81	0.76		0.92
Lung_DOXO.2	0.68	1	3.09	0.79	1.06	0.65	0.92	1.53	0.7	0.39	0.76	0.75	0.92	0.59	0.7	0.72	0.61	1	0.41	1.34	2.18	3.5	2.09	1.14	2.18	1.25	1.15	1.25	0.55	1.97	2.3	0.75	0.76	0.85	1.46	1.54	0.78	1.63		0.83	1.73	1.66	1.24	1.75	1.16	1.65	0.79	1	0.67
Lung_MTX	0.73	0.78	1.21	1.19	0.64	1	0.9	1.07	1.49	0.88	0.93	0.77	0.92	0.88	0.7	0.87	0.73	1.37	0.35	1.21	0.55	1.39	1.25	1.09	0.64	0.92	1.39	0.87	0.75	1.26	1.46	0.82	2.74	0.81	0.89	1.09	1.32	1.77	1	1.07	1.24	1.3	1.01	1.18	1.38	1.15	1.3		1.15
Lung_MTX.1	0.65	0.89	1.08	1.17	0.54	0.97	0.96	1.29	1.04	0.88	0.9	0.84	0.95	0.96	0.72	0.47	0.99	1.51	1.73	1.25	0.64	1.37	1.33	1	0.59	0.95	1.39	0.72	0.71	0.95	1.23	0.84	2.43	0.88	0.83	1	1.32	1.77	1.08	0.88	1.27	0.98	0.68	1.2	1.18	1.36	1.5	1	1.06
Lung_MTX.2	0.69	0.71	1.01	0.98		0.94	1.07	1.23	1.44	0.72	0.93	0.88	0.95	1.06	0.75	0.84	1	1.66	0.9	1.55	1.71	2	1.2	1.13	0.55	0.98	1.45	0.67	0.68	0.99	1.23	0.9	0.66	0.74	0.86	1.19	1.32	1.56	1.95	0.99	1.27	1.48	1.32	1.21	1.21	1.44	1.56		1.05
Lung_PCTL	0.98	0.64	1.83	1.1	0.27	0.94	0.7	1.36	1.04	0.45	0.93	0.78	0.9	1	0.78	0.45	0.78	1.28	0.74	1.1	0.61	1.12	1.18	0.86	0.39	1.1	1.54	0.86	0.59	1.5	1.17	0.93	3.85	0.88	0.91	0.55	0.97	1.23	1.7	1	1.32	0.52	1.14	0.65	1.14	0.94	0.85		0.84
Lung_PCTL.1	1.1	0.83	1.55	1.11	1.74	0.87	0.7	0.96	1.1	0.43	0.98	0.83	0.83	0.91	0.67	0.42	0.75	1.16	0.33	0.85	0.63	1.4	1.29	0.68	0.58	0.91	1.56	0.87	0.6	1.35	1.32	0.72	5.37	0.91	0.73	1.46	1	1.37	1.08	0.91	1.16	0.79	0.96	0.92	1.13	1	0.96	1	3.62
Lung_PCTL.2	0.86	0.65	1.39	1.06		0.91	0.75	1.86	1.35	0.52	0.96	0.96	0.91	1.04	0.89	0.47	0.66	1.39	0.41	0.72	0.82	1.15	1.1	0.82	0.72	1.07	1.57	0.64	0.63	1.43	0.81	0.75	3.04	0.82	1.18	1.01	1.01	0.99	2.48	0.97	1.3	0.71	1.22	1.09	1.33	0.95	0.92		1.27
Lung_TDX	0.82	0.72	1.47	1.16	0.45	1.03	0.99	1.05	1.39	0.88	0.88	0.87	1.07	1.1	0.77	0.35	0.85	1.51	1.51	1.18	1.31	1.66	1.13	1.09	0.51	0.9	1.48	0.88	0.73	0.98	1.3	0.88	2.57	0.67	1.03	0.87	1.17	1.68		1.05	1.43	0.81	0.94	1.2	1.27	0.84	1.45		0.94
Lung_TDX.1	0.85	0.69	1.55	1.07	0.19	1.01	1.09	0.81	1.19	0.65	1.04	0.88	0.99	1.11	0.83	0.43	0.94	1.92	1.3	1.23	0.81	1.04	1.12	1.12	0.66	0.93	1.31	0.78	0.74	0.99	1.9	0.9	2.84	0.68	0.79	0.96	1.19	1.81	1.04	0.99	1.53	0.62	0.69	1.22	1.1	0.88	1.45	1	1.62
Lung_TDX.2	0.72	0.62	1.16	1.18		1.1	1.02	1.04	1.65	0.9	0.88	0.98	1.07	1.11	1.05	0.74	1.3	1.91	1.16	1.13	1.34	1.49	1.12	1.14	0.64	0.88	1.44	0.92	0.82	0.98	2.11	0.87	5.64	0.66	0.99	0.99	1.22	1.61	0.98	1.02	1.6	0.64	0.95	1.15	1.18	1.26	1.61		0.8
Colon_5-FU	1.77	0.78	0.43	1.34	1.96	0.6	1	1.68	0.73	0.77	1.34	1.34	1.12	0.98	0.48	1.74	0.78	0.86	8.08	1.4	1.98	0.52	0.53	0.76	1.59	1.61	0.61	1.78	0.82	0.96	0.53	1.08	0.75	0.68	1.27	0.87	0.72	0.22	0.65	1.44	0.65	0.89	1.15	0.82	1.57	0.98	1.07		1.39
Colon_5-FU.1	1.94	0.29	0.45	1.45	1.18	0.79	1.18	0.76	1.32	1.55	1.27	1.28	1.19	1.15	0.41	1.4	0.58	0.7	15.54	1.2	0.76	0.23	0.63	1.12	1.68	1.8	0.71	1.27	1.09	0.86	0.42	0.98	1.18	0.51	0.96	1.4	0.91	0.23	0.52	1.77	0.68	0.64	0.9	0.71	1.56	1.09	1.42	1	1.01
Colon_5-FU.2	1.81	0.49	0.4	1.66	1.3	0.82	1.4	0.89	1.74	1.63	1.49	1.24	1.27	1.28	0.54	1.56	0.66	0.55	8.94	1.39	0.99		0.56	1.1	1.47	1.82	0.74	1.32	1.14	1.03	0.44	0.99	0.98	0.65	1.03	1.15	0.82	0.26	0.91	1.57	0.69	0.62	1.19	0.72	1.81	0.74	1.34		1.39
Colon_DOXO	1.84	1.15	1.52	1.49	2.3	0.75	1.08	0.77	0.61	0.5	1.39	1.57	0.78	0.47	0.72	0.85	2.55		1.13	2.11	2.76	1.38	2.2	0.79	0.98	1.77	0.65	1.13	1.58	1.36	1.27	1.2	4.79	2.08	0.3	1.04	0.47	0.6		1.04	0.64	1.2	1.38	1.53	1.41	1.37	0.96	1
Colon_DOXO.1	1.87	0.87	1.04	1.72	0.67	0.66	2.21	0.82	0.75	0.73	1.28	0.96	1.27	0.58	0.77	0.66	0.64	1	2.33	1.49	0.97	1.17	1.51	1.43	1.28	1.81	0.92	2.15	2.8	1.48	1.32	1.86	1.61	0.97	0.53	0.79	0.65	0.47	1.28	1.63	0.8	0.44	1.34	1.23	2.99	1.29	3.43		0.73
Colon_DOXO.2	1.39	0.91	1.01	1.65	1.44	0.67	1.9	0.55	1.36	1.55	1.04	1.15	1.18	0.69	0.61	0.85	0.99		6.32	1.44	0.54	0.51	1.49	1.7	1.26	2.02	0.83	1.38	2.44	0.9	1.84	1.91	1.17	0.9	0.51	0.75	0.7	0.64		1.66	0.93	0.96	1.12	1.44	2.2	1.69	2.88	1	0.54
Colon_MTX	1.48	1.16	0.47	1.33	3.13	0.83	1.41	0.99	0.93	0.67	1.02	1.54	0.86	0.76	1.24	1.41	2.04	0.83	6.04	1.1	1.19	0.75	0.93	1.13	2.53	1.07	0.57	2.71	2.05	0.92	1.08	1.22	0.49	1.04	0.91	0.69	0.65	0.28	0.55	1.55	1.05	0.53	2.04	0.9	1.47	0.94	1.85		0.98
Colon_MTX.1	1.8	0.9	1.75	1.28	0.54	0.85	1.16	1.76	0.91	0.68	1.11	1.23	0.9	0.7	1.1	1.34	1.44	2.96	7.6	2.03	1.27	1.42	1.99	0.85	2.81	1.64	0.61	1.15	1.84	0.95	2.11	1.21	4.28	0.95	1.04	1.13	0.7	0.2	0.7	0.87	0.67	0.46	1.27	2.15	1.83	1.74	1.41	1	1.13
Colon_PCTL	2.41	0.82	1.67	0.87	2.46	0.9	1.04	1.51	0.64	1.06	1.12	0.73	0.97	0.78	1.29	0.88	11.3	0.8	3.84	2.22	0.64	2.34	2.78	1.08	0.91	1.59	0.63	1.36	1.65	0.83	1.55	0.99	5.35	1.02	0.89	1.3	0.62	0.3	1.68	0.78	0.74	0.8	1.58	1.91	1.48	1.32	0.83		1.69
Colon_PCTL.1	1.52	1.06	0.89	1.27	0.65	0.93	1.32	0.84	1.03	1.32	1.04	1.55	1.08	1.15	0.93	2.41	0.76	1.06	4.33	1.13	1	0.54	1.33	1.28	0.8	1.68	0.73	1.7	1.56	0.95	1.24	1.13	0.29	0.71	0.88	1.78	0.78	0.38	0.59	1.62	0.9	0.97	1.79	1.34	1.7	1.41	2.06	1	1.1
Colon_PCTL.2	1.74	1.09	0.86	1.31	1.48	0.89	1.58	0.87	0.6	0.79	1.26	1.26	1.04	1.07	1.18	2.04	0.53	0.43	2.96	1.23	0.43	0.22	1.22	0.95	0.91	1.56	0.76	1.73	1.71	1.45	0.82	1.09		0.8	0.7	1.55	0.69	0.24	1.25	1.42	1	0.47	1.67	1.21	2.1	0.55	2.45		1.59
Colon_TDX	1.41	1.29	0.75	1.16	2.73	0.8	1.23	1.16	0.83	0.82	1.09	1.65	0.92	0.8	1.16	2.02	1.95	1.02	3.98	1.17	1.49	0.76	1.13	1.11	1.66	1.49	0.59	2.28	1.68	1.12	0.99	1.19	1.82	0.91	0.81	0.96	0.64	0.28	0.9	1.35	1.2	0.38	1.7	1.42	1.56	1.81	1.86		1.24
Colon_TDX.1	1.83	1.16	1.3	1.55	0.88	0.79	1.11	1.51	0.63	0.51	1.1	1.36	0.82	0.73	0.95	1.51	1.41	3.44	9.88	1.8	1.01	0.54	1.84	0.81	2.76	1.49	0.65	1.49	1.94	0.97	2.78	1.2	9.15	1	0.82	0.91	0.67	0.28	0.93	1.22	0.97	0.61	1.71	1.85	1.75	2.13	1.5	1	0.99
Colon_TDX.2	1.89	1.41	0.78	1.33	1.11	1.06	1.43	1.1	0.7	1.04	1.19	1.42	0.96	0.86	0.97	1.94	0.89	0.6	4.46	1.12	0.8	0.53	1.35	1.24	1.44	1.39	0.72	1.66	2.42	0.94	1	1.38	2.5	0.84	0.72	1.21	0.6	0.37	0.52	1.63	1.15	0.56	1.87	1.07	2.16	1.08	2.7	0.26	1.02
[truncated: 91 more columns]

## Sheet: B3_0000278
	IPI00000811	IPI00002214	IPI00003217	IPI00003348	IPI00005791	IPI00005822	IPI00005996	IPI00006715	IPI00007927	IPI00008575	IPI00011126	IPI00011631	IPI00012268	IPI00012369	IPI00013002	IPI00013683	IPI00014253	IPI00014310	IPI00014474	IPI00018274	IPI00019927	IPI00020042	IPI00021187	IPI00021435	IPI00022694	IPI00023529	IPI00024175	IPI00024821	IPI00025019	IPI00026689	IPI00027699	IPI00028004	IPI00028670	IPI00029623	IPI00031681	IPI00033907	IPI00064162	IPI00102661	IPI00105598	IPI00106495	IPI00145593	IPI00152658	IPI00171665	IPI00185374	IPI00217113	IPI00217563	IPI00218236	IPI00218728	IPI00219420
PROTEIN.ID	IPI00000811	IPI00002214	IPI00003217	IPI00003348	IPI00005791	IPI00005822	IPI00005996	IPI00006715	IPI00007927	IPI00008575	IPI00011126	IPI00011631	IPI00012268	IPI00012369	IPI00013002	IPI00013683	IPI00014253	IPI00014310	IPI00014474	IPI00018274	IPI00019927	IPI00020042	IPI00021187	IPI00021435	IPI00022694	IPI00023529	IPI00024175	IPI00024821	IPI00025019	IPI00026689	IPI00027699	IPI00028004	IPI00028670	IPI00029623	IPI00031681	IPI00033907	IPI00064162	IPI00102661	IPI00105598	IPI00106495	IPI00145593	IPI00152658	IPI00171665	IPI00185374	IPI00217113	IPI00217563	IPI00218236	IPI00218728	IPI00219420
GENE	PSMB6	KPNA2	PSMB7	GNB2	NDC80	CDC23	HMGA2	RAD21	SMC2	KHDRBS1	PSMC1	ZW10	PSMD2	MAD2L1	UBE2C	TUBB3	RRS1	CUL1	AKAP8	EGFR	PSMD7	PSMC4	RUVBL1	PSMC2	PSMD4	CDK6	PSMA7	PSMD14	PSMB1	CDK1	PSMD10	PSMB3	INHBA	PSMA6	CDK2	ANAPC1	VCPIP1	TPX2	PSMD11	NCAPG	NOM1	NEK7	NUP37	PSMD12	CLIP1	ITGB1	PPP1CB	PAFAH1B1	SMC3
DESCRIPTION	Proteasome subunit beta type-6	Importin subunit alpha-2	Proteasome subunit beta type-7	Guanine nucleotide-binding protein G(I)/G(S)/G(T) subunit beta-2	Kinetochore protein NDC80 homolog	Isoform 1 of Cell division cycle protein 23 homolog	High mobility group protein HMGI-C	Double-strand-break repair protein rad21 homolog	Isoform 1 of Structural maintenance of chromosomes protein 2	Isoform 1 of KH domain-containing, RNA-binding, signal transduction-associated protein 1	26S protease regulatory subunit 4	Centromere/kinetochore protein zw10 homolog	26S proteasome non-ATPase regulatory subunit 2	Mitotic spindle assembly checkpoint protein MAD2A	Ubiquitin-conjugating enzyme E2 C	Tubulin beta-3 chain	Ribosome biogenesis regulatory protein homolog	Cullin-1	A-kinase anchor protein 8	Isoform 1 of Epidermal growth factor receptor	26S proteasome non-ATPase regulatory subunit 7	Isoform 1 of 26S protease regulatory subunit 6B	Isoform 1 of RuvB-like 1	26S protease regulatory subunit 7	Isoform Rpn10A of 26S proteasome non-ATPase regulatory subunit 4	Cyclin-dependent kinase 6	Isoform 1 of Proteasome subunit alpha type-7	26S proteasome non-ATPase regulatory subunit 14	Proteasome subunit beta type-1	Putative uncharacterized protein DKFZp686L20222	Uncharacterized protein	Proteasome subunit beta type-3	Inhibin beta A chain	Proteasome subunit alpha type-6	Cyclin-dependent kinase 2	Anaphase-promoting complex subunit 1	Deubiquitinating protein VCIP135	Uncharacterized protein	Proteasome 26S non-ATPase subunit 11 variant (Fragment)	Condensin complex subunit 3	Nucleolar MIF4G domain-containing protein 1	Isoform 1 of Serine/threonine-protein kinase Nek7	Nucleoporin Nup37	26S proteasome non-ATPase regulatory subunit 12	Isoform 3 of CAP-Gly domain-containing linker protein 1	Isoform Beta-1A of Integrin beta-1	Serine/threonine-protein phosphatase PP1-beta catalytic subunit	Isoform 1 of Platelet-activating factor acetylhydrolase IB subunit alpha	Structural maintenance of chromosomes protein 3
PROTEIN.IDs	IPI00000811	IPI00002214	IPI00003217;IPI00514549;IPI00908513	IPI00003348;IPI00012451;IPI00101927;IPI00790302;IPI00790896;IPI00797969;IPI00946201;IPI00924758;IPI00925530	IPI00005791;IPI00643791	IPI00005822;IPI00939517;IPI00019237;IPI00965494;IPI00965718;IPI00966020	IPI00005996;IPI00793762;IPI01012084;IPI00759481;IPI00759667;IPI00845492;IPI00902434;IPI00981203;IPI01015178;IPI01011554	IPI00006715;IPI00903016;IPI00980208;IPI00981513;IPI00982810;IPI00984166;IPI00980849;IPI00982167	IPI00007927;IPI00232806;IPI01010977	IPI00008575;IPI00082310;IPI00385834;IPI00479209	IPI00011126;IPI00895901;IPI01015427	IPI00011631;IPI01015739	IPI00012268;IPI00384420;IPI00925437;IPI00926258;IPI00926410;IPI01014808;IPI00795529;IPI00925813;IPI00925595	IPI00012369	IPI00013002;IPI00335560;IPI00375615;IPI00375616;IPI00335561	IPI00013683;IPI00640115;IPI01011318;IPI01013705;IPI01015284	IPI00014253	IPI00014310;IPI01010643;IPI00917192	IPI00014474;IPI01010720	IPI00018274;IPI00915452;IPI00924546;IPI00221346;IPI00221347;IPI00221348;IPI00943104;IPI01013089;IPI00926683	IPI00019927;IPI01009629	IPI00020042;IPI00216770;IPI00738042	IPI00021187;IPI00788942;IPI00797004;IPI00944937;IPI00980222	IPI00021435;IPI01015219;IPI00927053	IPI00022694;IPI00216247;IPI00853509;IPI00853609	IPI00023529	IPI00024175;IPI00154509;IPI00219950;IPI00748423;IPI00847750;IPI01009874;IPI00218372;IPI00647380;IPI01012067	IPI00024821	IPI00025019;IPI00556291	IPI00026689;IPI00073536;IPI01017942;IPI00985068;IPI00954937	IPI00003565;IPI00027699;IPI00552190;IPI00183104;IPI00552808;IPI00647839	IPI00028004	IPI00028670	IPI00029623;IPI00867679	IPI00031681;IPI00260318;IPI00910650;IPI00023503	IPI00033907;IPI00917383;IPI00943678	IPI00064162	IPI00008477;IPI00102661;IPI00978939	IPI00105598;IPI00790498	IPI00106495;IPI00965628;IPI00964249	IPI00145593;REVERSED_IPI00759472;REVERSED_IPI00876972	IPI00152658;IPI00643850;IPI01014966;IPI00396662;IPI00479896;IPI00550738;IPI00642169;IPI00642737;IPI00645296;IPI00647464;IPI00946494;IPI00946980	IPI00171665;IPI01020843	IPI00185374;IPI00335069	IPI00013455;IPI00027172;IPI00217113;IPI00747225;IPI01013425;IPI00384485;IPI00788776;IPI00873870;IPI01010166;IPI01010481;IPI01012520	IPI00217563;IPI00217561;IPI00217562;IPI00293305;IPI00549336;IPI00642219;IPI00945037;IPI00945878;IPI00946209;IPI00947385;IPI00978405;IPI00979111;IPI01013133;IPI01015358;IPI00945168	IPI00218236;IPI00892668;IPI00894274;IPI00894333;IPI00930380	IPI00218728;IPI00953036;IPI00760905;IPI00873228;IPI00909586	IPI00219420
REF ABUNDANCE	491000000	347000000	302000000	193000000	6780000	1920000	771000000	49800000	681000000	753000000	1220000000	16100000	2410000000	39000000	40400000	581000000	472000000	377000000	30600000	32600000	603000000	783000000	1850000000	1630000000	314000000	8770000	1290000000	137000000	529000000	460000000	27700000	174000000	8250000	580000000	51300000	17700000	108000000	86800000	1050000000	107000000	48100000	3240000	173000000	614000000	15500000	2040000000	140000000	367000000	674000000
PEPTIDES	5	14	3	4	2	2	7	9	16	8	17	2	28	2	4	6	13	10	4	7	10	18	21	27	8	4	11	4	8	9	3	4	2	10	5	5	10	10	17	8	4	2	6	10	4	27	3	13	25
Melanoma_5-FU	1.52	0.63	1.29	1.05	0.51	0.95	1.74	1.57	1.22	1.31	0.86	0.57	0.91	0.83	0.44	2.4	1.29	1.14	1.08	0.98	1.24	0.94	1.13	0.89	1.35	1.4	1.37	1.19	1.45	0.6	1.85	1.23	0.79	1.82	1.15	0.99	0.73	0.29	1.15	0.82	0.79	0.76	0.72	1.13	0.54	0.45	1.1	1.76	1.33
Melanoma_5-FU.1	1.81	0.66	1.09	2.88		1.1	0.94	1.52	1.13	1.19	0.96	1.37	0.84	0.36	1.55	1.44	1.1	1.07	1.49	1.63	1.23	0.94	1.38	0.91	1.27	1.09	1.49	1.32	1.02	0.43	0.41	1.92	1.02	2.1	1.03	0.81	0.83	0.53	1.18	0.63	0.81	1.25	0.85	1.27	0.55	0.46	0.55	1.71	1.01
Melanoma_5-FU.2	1.53	0.52	1.27	1.55	0.28	1.48	1.16	0.84	1.05	1.19	0.93	0.76	0.88	0.67	1.28	1.43	0.97	1.17	1.7	1.21	1.37	0.99	1.38	0.96	0.93	1.2	1.31	1.22	1.13	0.55	1.48	1.75	1.06	2.17	1.1	0.62	0.86	0.28	1.21	0.72	0.79	1.25	1.4	1.53	0.76	0.5	0.71	2.08	0.9
Melanoma_DOXO	1.43	0.37	1.18	1.03	0.62	0.98	1.07	0.89	0.52	1.4	0.93	0.55	1	0.43	0.24	2.81	1.45	1.16	0.82	1.25	1.68	1.08	0.98	0.95	1.74	0.45	1.22	1.47	1.39	0.42	2.46	1.27	2.29	1.49	1.12	0.8	0.77	0.6	1.31	0.32	0.48	0.43	0.67	1.18	0.74	0.4	1.15	1.62	0.77
Melanoma_DOXO.1	1.71	0.36	1.27	1.35		1.2	1	0.65	0.48	0.95	0.9	0.51	0.83		1.75	1.73	1.24	1	1.49	1.14	1.34	0.86	1.22	0.89	1.25	0.68	1.46	1.76	0.96	0.73	0.23	1.99	1.04	2	1.13	0.38	0.96	0.48	1.28	0.94	0.65	0.93	1.67	1.49	0.59	0.45	1.06	1.63	0.76
Melanoma_DOXO.2	1.56	0.48	0.81	1.23	1	1.32	1.27	1.25	0.49	1.25	0.91	0.61	0.86	0.28	1.37	2.1	1.32	0.98	1.72	0.95	1.42	0.97	1.3	0.94	1.6	0.66	1.36	1.59	0.97	30.96	1.76	2.06	1.04	1.75	1.54	0.61	0.83	1.6	1.21	0.45	0.61	0.69	1.1	1.54	0.63	0.58	0.48	1.58	0.76
Melanoma_MTX	1.77	0.64	1.16	0.86	1.44	1.05	0.78	1.02	1.16	1.55	0.9	0.65	0.97	0.8	0.37	2.35	1.2	1.2	1.62	0.56	1.31	1.12	1.09	0.94	1.69	1.76	1.58	1.41	1.27	0.84	1.83	1.21	0.96	1.83	1.69	0.58	0.85	0.19	1.27	0.91	0.59	0.86	1	1.39	0.93	0.39	0.96	1.52	1.1
Melanoma_MTX.1	1.61	0.58	1	1.74		1.5	0.67	1.38	1.28	0.88	0.91	0.95	0.87	0.71	1.01	1.39	0.94	1.14	1.43	1.04	1.32	0.9	1.42	0.87	0.85	1.42	1.46	1.98	0.97	0.8	0.24	2.15	0.6	2.14	1.5	0.54	1.28	0.85	1.34	0.89	0.69	1.22	1.49	1.75	0.7	0.42	0.76	1.55	1.2
Melanoma_MTX.2	1.66	0.53	0.92	1.82	1	1.71	0.63	1.03	1.26	1.09	0.93	0.46	0.85	0.82	0.9	1.69	1.06	1.09	0.89	0.99	1.59	0.96	1.37	0.93	0.95	1.21	1.37	1.75	0.99	0.97	1.43	2.23	1.87	1.94	1.15	0.98	0.87	1.34	1.11	0.77	0.71	0.97	1.43	1.45	0.63	0.44	0.34	2.04	1.12
Melanoma_PCTL	1.37	1.64	1.24	0.99	1	0.84	0.6	1.04	1.2	1.15	1.01	0.66	1.08	0.62	0.69	4.79	0.97	1.01	0.9	1.32	1.44	1.17	1.15	0.98	1.35	1.25	1.16	1.25	1.23	0.77	1.62	1.02	1.9	1.59	0.83	0.98	0.82	0.47	1.34	1.17	0.84	0.89	0.7	1.47	0.8	0.46	1.15	1.53	1.15
Melanoma_PCTL.1	1.25	1.84	1.16	1.19	1.76	1.44	0.59	1.11	1.68	0.94	1.01	1.09	1.06	0.64	1.3	3.25	0.86	0.91	1.41	1.05	1.41	0.99	1.44	0.99	1	0.97	1.21	1.87	0.97	0.87	0.43	1.74	1.06	1.67	1.42	0.58	1.07	0.49	1.42	1.02	0.76	1.99	1.05	1.69	1	0.51	0.39	1.36	1.02
Melanoma_PCTL.2	1.36	1.55	0.92	1.23		1.51	0.54	1.54	1.41	0.8	1	0.88	1.02	0.84	1.15	3.59	0.72	0.93	1.47	1.24	1.7	1	1.33	1	1.05	0.86	1.24	1.49	0.99	0.89	0.31	1.64	1.16	1.6	0.94	0.61	0.92	0.41	1.33	1.14	0.54	1.41	1.28	1.51	0.64	0.51	0.31	1.54	0.99
Melanoma_TDX	1.14	1.02	0.94	1.02	0.56	1.02	0.87	1.38	1.44	1.07	0.84	0.54	0.96	1.02	0.4	2.78	1.3	0.95	0.97	1.09	1.23	1.01	1.03	0.94	1.24	1.26	1.1	1.18	1.04	1.04	1.08	1.04	0.91	1.06	1.98	1.12	0.74	0.29	1.2	1.44	0.76	1.53	0.8	1.29	0.61	0.32	1.22	1.36	1.11
Melanoma_TDX.1	1.05	1.14	0.77	1.45		1.69	0.59	1.4	1.78	1.19	0.92	0.84	0.88	0.9	0.78	1.83	0.96	1.1	1.2	1.56	1.28	0.92	1.36	1.02	1.06	1.18	1.19	1.49	0.87	1	0.46	1.37	0.68	1.58	3.2	0.7	1.06	0.44	1.21	1.31	0.84	1.84	0.85	1.72	0.63	0.39	1.23	1.06	1.06
Melanoma_TDX.2	1.24	0.92	1.14	1.3	1	2.23	0.68	1.06	1.62	1.16	0.96	1.05	1.02	0.85	0.78	1.42	0.98	1	0.93	1.27	1.57	1.08	1.22	0.95	1.08	0.97	1.05	1.76	0.83	1.2	1.02	1.39	0.94	1.66	3.03	0.58	0.94	0.49	1.3	0.86	0.74	1.46	1.41	1.41	0.71	0.39	0.88	1.35	1.05
Lung_5-FU	1.67	2.3	1.75	1.12		1.43	1.73	1.39	1.72	0.88	1.13	1	1.2	0.86	1.93	1.12	0.93	1.42	0.68	1.12	0.84	1.01	1.21	1.16	0.91	1.85	1.6	1.05	1.79	1.28	1	1.59	1.49	1.58	1.16	1.34	2.2	2.06	0.87	1.86	1.44	0.72	1.12	0.88	1.82	1.18	1.06	1.52	1.47
Lung_5-FU.1	1.54	2.16	1.69	1.43	1	1.01	1.97	1.46	1.7	0.75	1.2	0.9	1.25	1.03	2.6	1.02	0.72	1.36	0.83	1.1	0.96	0.87	1.21	1.18	0.85	1.44	1.57	1.06	1.47	1.28	1.24	1.72	0.54	1.45	1.15	1.75	2.12	2.41	0.92	1.59	1.38	1.37	1.23	0.86	1.73	1.28	0.85	1.33	1.49
Lung_5-FU.2	1.48	2.44	1.74	1.3	1.25	1.04	1.62	1.1	1.89	1.03	1.23	1.05	1.12	0.78	2.29	1.01	0.84	1.45	0.91	1.19	0.83	0.96	1.22	1.17	0.73	2.08	1.66	0.86	1.73	1.84	1.13	1.41		1.65	1.16	1.55	2.26	1.89	0.81	1.89	1.27		0.89	0.78	1.64	1.33	1.18	1.39	1.53
Lung_DOXO	0.8	1.07	0.76	1.26	1.36		2.47	1.23	1.85	0.91	1.2	2.82	1.03	1.59	1.04	0.84	1.01	0.83	0.38	1.67	0.72	1.11	1.14	1.05	0.96	2.42	0.67	0.97	0.84	1.23	1.59	0.43	1.68	0.39	1.17	2.41	1.14	1.81	0.63	1.85		0.67	1.45	0.77	0.54	2.18	0.98	0.99	1.02
Lung_DOXO.1	0.68	0.9	1.14	1.79	0.74	1	2.13	0.78	2.1	0.88	1.29	2.65	0.96	1.58	1.09	0.74	1.16	0.81	0.36	1.35	0.63	1	1	1.32	0.87	1.79	0.72	1	0.92	2.06	2.1	0.48	0.43	0.44	1.2	2.43	1.07	2.71	0.63	2.1	0.2		1.51	0.9	0.57	2.37	0.66	0.98	0.88
Lung_DOXO.2	0.76	1.1	0.59	1.01	0.91		2.14	0.7	1.8	1.07	1.31	1.35	1.02	1.47	1.27	0.8	0.5	0.82		1.17	1.02	1	1.17	1.18	0.88	1.38	0.65	0.76	0.92	2.3	1.6	0.48	1.53	0.48	1.31	1.56	1.43	1.32	0.62	2.21	1.06	1	1.59	0.76	0.65	2.35	1.24	0.91	0.85
Lung_MTX	1.14	1.77	1.15	1.31	1.23	1	1.92	1.49	1.29	1.16	0.88	1.06	0.9	0.9	1.73	1.22	0.98	1.22	0.98	0.82	0.6	0.81	0.89	0.86	0.85	1.23	1.08	0.71	1.37	1.46	0.92	1.07	1.26	0.91	0.98	1.81	1.82	2.29	0.8	1.65	0.77	0.7	1.12	0.66	1.74	2.08	1.01	1.3	1.35
Lung_MTX.1	1.11	1.93	1.08	1.13	1.39		1.8	1.04	1.35	1.02	0.88	0.89	1	0.88	1.88	1.19	1.02	1.36	0.83	1.2	0.7	0.75	0.88	0.83	0.75	1.2	1.07	0.93	1.3	1.23	0.95	1.09	1.56	0.97	1.03	1.58	1.92	2.15	0.86	0.98	0.65	0.62	1.32	0.7	1.08	2.03	0.68	1.12	1.37
Lung_MTX.2	1.09	2.25	1.03	0.9	0.85	0.65	2.18	1.44	1.22	1.24	0.91	1.09	0.86	0.74	1.68	1.31	1.08	1.4	0.94	0.65	0.77	0.75	0.89	0.89	0.84	1.33	1.18	0.64	1.34	1.23	0.81	0.83		0.86	1.09	1.14	1.86	2.13	0.7	1.33	0.8	0.44	1.04	0.71	1.43	1.9	1.32	1.16	1.43
Lung_PCTL	1.12	2.56	1.14	0.88	1.01	1	1.8	1.04	1.19	1.08	1.14	1.85	0.99	1	2.65	2.39	1.11	1.29	0.98	0.83	0.69	1	0.92	0.96	0.86	1.7	0.96	0.7	1.3	1.17	1	0.95		0.64	0.59	1.24	1.84	2.31	0.8	1.83	0.74	0.64	0.9	0.55	1.57	1.77	1.14	1.41	1.04
Lung_PCTL.1	1.11	2.09	1.05	1.1	1.12		1.72	1.1	1.07	0.93	1.12	1.44	1	0.96	1.57	2.49	1.13	1.09	1.17	0.95	0.61	0.87	0.89	0.99	1.11	1.26	0.91	0.72	1.02	1.32	1.14	0.97	0.2	0.57	0.99	1.5	1.43	2.55	0.78	1.24	0.99		1.08	0.62	1.66	1.99	0.96	1.18	1.17
Lung_PCTL.2	1.09	2.72	0.94	1.07	1.75	0.6	1.81	1.35	1.15	1.02	1.14	1.08	0.91	0.77	1.94	2.35	0.81	1.16	1.04	0.68	0.62	0.96	0.89	1.06	0.89	1.4	0.94	0.49	1.1	0.81	1.1	0.83		0.56	0.72	1.42	1.82	1.77	0.74	0.95	0.85	1	1.1	0.57	1.69	1.67	1.22	1.25	1.07
Lung_TDX	1.44	1.58	1.29	0.96	0.72	1.06	1.98	1.39	1.45	1.13	0.9	0.8	0.87	0.76	1.39	1.23	1.28	1.35	0.52	0.81	0.82	0.81	0.97	0.86	0.97	1.35	1.22	0.93	1.44	1.3	0.94	1.35	1.64	1.3	1.1	1.43	1.9	2.31	0.77	1.29	0.86	0.4	0.87	0.65	1.89	1.76	0.94	1.34	1.43
Lung_TDX.1	1.31	1.6	1.45	1.36	1.1	0.92	2.25	1.19	1.52	1	0.87	0.83	0.95	0.81	2.11	1.17	1.04	1.03	0.92	0.83	0.75	0.78	0.99	0.88	0.83	1.15	1.24	0.77	1.32	1.9	0.8	1.26	3.46	1.31	1.02	1.95	1.68	2.26	0.77	1.05	0.93		3.98	0.7	1.79	1.85	0.69	1.27	1.36
Lung_TDX.2	1.29	1.77	1.36	0.76	1.16	0.97	2.36	1.65	1.4	1.23	0.91	1.26	0.88	0.72	1.32	1.16	1.13	1.19	0.87	0.92	0.75	0.82	1.04	0.91	0.74	1.12	1.35	0.65	1.44	2.11	0.58	1.3	0.12	1.31	1.58	1.49	1.92	2.16	0.78	1.52	0.88	0.66	1.36	0.74	1.43	1.83	0.95	1.24	1.52
Colon_5-FU	1.15	0.6	1.5	0.73	0.82		0.63	0.73	0.8	0.85	1.12	1.36	1.07		5.46	0.47	0.83	1.06	1.3	1.15	0.91	1.07	1.24	0.93	0.86	0.35	1.23	0.93	1.42	0.53	1.23	1.4	1	1.23	0.93		0.72	6.42	0.97	0.92	1.42	1.04	0.68	0.85	0.86	1.12	1.15	0.71	0.47
Colon_5-FU.1	1.72	0.6	1	1.03	0.5	1	0.58	1.32	0.69	0.97	1.17	0.42	1.21	0.51	0.72	0.69	0.71	1.29	1.03	0.91	1.12	0.93	1.5	1.07	1.38		1.83	1.04	1.08	0.42	1.88	1.63	1.3	2.07	1.12	0.56	0.6	1.03	0.95	0.62	1.4	0.42	1.29	1.12	1.24	1.07	0.9	0.91	0.58
Colon_5-FU.2	1.62	0.72	1.36	1.54		0.67	0.75	1.74	0.43	0.65	1.05	0.3	1.24	0.4	0.22	0.76	0.79	1.27	2.01	0.76	1.08	0.98	1.31	1.07	1.07	1	1.73	1.12	1.51	0.44	0.64	1.31	2.8	2.11	0.66	1.17	0.69	0.53	0.93	0.5	1.4	0.63	0.71	1.07	0.83	1.1	1.19	0.9	0.57
Colon_DOXO	0.9	3.63	0.97	0.57	7.03		1.01	0.61	1.21	1.11	1.59	1.75	1.35	1.78	2.41	0.3	0.49	1.01	1.12	1.46	1.11	1.33	0.79	1.45	1.06	3.03	0.87	1.09	1.39	1.27	2.06	0.9	1.83	0.59	2.8	1.95	0.82	0.77	1.11	1.27	1.49	2.86	1.13	0.94		1.19	1.38	0.79	0.64
Colon_DOXO.1	1.62	1.51	1.3	1.28	1.73	0.54	0.29	0.75	0.87	1.02	1.29	0.55	1.38	0.85	0.51	1.11	0.47	1.37	0.74	0.7	1.03	1.22	1.38	1.2	1.55	0.67	1.4	0.54	1.42	1.32	0.81	1.66	0.91	1.41	2.17	0.69	0.58	0.89	1.1	0.85	0.66		0.85	0.94	1.01	0.91	1.34	0.79	0.8
Colon_DOXO.2	1.66	1.92	1.05	1.43			0.48	1.36	0.92	0.89	1.17	0.33	1.52	0.71	0.32	1.26	0.44	1.26	1.17	0.73	0.93	1.06	1.49	1.19	1.5	0.35	1.88	1.12	1.02	1.84	1.11	1.52		1.97	1.62	0.9	0.59	1.03	1.07	0.92	2.29	0.75	1.19	1.08	1.28	1.03	1.12	0.75	0.84
Colon_MTX	0.97	0.9	1.19	0.96	0.55	1	0.51	0.93	0.73	0.97	0.93	1.56	0.98	1.24	1.14	0.53	1.37	1.07	0.85	1.1	0.9	0.9	0.88	0.84	0.96		1.09	0.93	1.15	1.08	1.11	1.11	1	1.05	1.56	1.97	0.63	0.67	0.94	0.83	1.29	2.18	0.77	0.84	0.64	1.28	2.04	0.68	0.71
Colon_MTX.1	1.79	2.07	1.4	1.08	1.16	0.63	0.29	0.91	1.16	0.66	1.33	1.56	1.41	1.71	0.74	0.64	1	1.31	0.81	1.32	1.16	1.33	0.97	1.38	1.19	1.18	1.13	1.12	1.3	2.11	1.24	1.15		1.32	1.52	1.11	0.6	0.63	1.17	1.64	2.12	1.57	0.98	1.25	1.11	1.17	1.27	0.69	0.52
Colon_PCTL	0.93	5.43	1.71	1.19	2.28	0.49	0.23	0.64	1.3	1.03	1.82	2.4	1.83	1.8	0.78	1	0.51	1.21	1.86	1.17	1.29	1.72	0.99	1.78	1.26	0.73	0.84	1.19	1.12	1.55	1.66	0.69	0.96	0.62	1	0.67	0.72	0.7	1.3	1.43	1.41	1.24	1.06	1.24	0.58	0.98	1.58	0.5	0.93
Colon_PCTL.1	1.27	3.06	1.25	0.83	0.94	1.07	0.51	1.03	0.74	1.08	0.95	0.64	1.24	1.21	0.75	1.42	0.64	1.06	0.89	1.16	1.11	0.92	1.31	1.05	1.37	0.13	1.63	0.97	1.03	1.24	1.58	1.53	1.4	1.89	0.97	0.78	0.68	1.58	1.02	0.91	1.05	0.33	1.32	1.15	1.3	1.31	1.79	0.81	0.75
Colon_PCTL.2	1.18	3.27	0.98	0.98		0.57	0.56	0.6	0.75	1.33	1.15	0.69	1.14	1.23	0.56	1.63	0.74	1.06	0.64	1.35	1.17	1.11	1.28	1.11	1.41		1.33	0.6	1.33	0.82	0.82	1.45	0.76	1.19	0.92	0.91	0.52	1.01	1.02	0.66	0.94		0.85	1.01	0.94	1.35	1.67	0.83	0.67
Colon_TDX	1.09	1.21	1.39	0.61	1.09	1.04	0.75	0.83	0.73	0.91	0.97	1.82	0.96	0.95	1.5	0.47	1.1	1.16	0.94	1.08	1.06	1.01	0.99	0.81	0.92	0.22	1.18	0.82	1.15	0.99	0.69	1.31		1.22	1.64	1.15	0.67	1.18	1.07	1.09	1.43	2.22	0.68	0.83	1.95	1.53	1.7	0.72	0.7
Colon_TDX.1	1.03	2.15	1.13	1.15	0.75	3.18	0.5	0.63	1.03	0.69	1.2	1.2	1.3	1.62	0.95	0.62	0.94	1.11	0.62	1.62	1.22	1.36	0.88	1.18	1.21	1.09	0.95	1.06	1.04	2.78	0.97	1.01	1	1.04	1.71	1.06	0.73	1.14	1.07	1.66	2.01	1.37	0.88	1.1	1.47	1.29	1.71	0.54	0.51
Colon_TDX.2	1.5	1.25	0.95	1.26	1.99	1	0.72	0.7	0.68	0.87	1	0.56	0.96	1	0.65	0.77	0.93	1.16	0.58	1.59	1.17	0.97	1.14	0.87	1.46	0.6	1.41	0.76	1.05	1	0.76	1.11	0.25	1.38	1.75	0.65	0.62	1.47	1.25	0.99	1.04		0.6	0.88	1.7	1.38	1.87	0.86	0.82
[truncated: 118 more columns]

## Sheet: B4_0016310
	IPI00003783	IPI00003856	IPI00003968	IPI00004363	IPI00005104	IPI00005614	IPI00007812	IPI00007814	IPI00008998	IPI00010080	IPI00011217	IPI00011770	IPI00011937	IPI00013212	IPI00013847	IPI00013981	IPI00017303	IPI00017510	IPI00018274	IPI00019353	IPI00019463	IPI00019640	IPI00020602	IPI00020898	IPI00021267	IPI00022745	IPI00023529	IPI00023530	IPI00024006	IPI00024305	IPI00024709	IPI00024920	IPI00025344	IPI00025796	IPI00026689	IPI00027232	IPI00027350	IPI00027448	IPI00029133	IPI00030247	IPI00030781	IPI00031410	IPI00031681	IPI00032291	IPI00032409	IPI00032560	IPI00152658	IPI00163851	IPI00169383
PROTEIN.ID	IPI00003783	IPI00003856	IPI00003968	IPI00004363	IPI00005104	IPI00005614	IPI00007812	IPI00007814	IPI00008998	IPI00010080	IPI00011217	IPI00011770	IPI00011937	IPI00013212	IPI00013847	IPI00013981	IPI00017303	IPI00017510	IPI00018274	IPI00019353	IPI00019463	IPI00019640	IPI00020602	IPI00020898	IPI00021267	IPI00022745	IPI00023529	IPI00023530	IPI00024006	IPI00024305	IPI00024709	IPI00024920	IPI00025344	IPI00025796	IPI00026689	IPI00027232	IPI00027350	IPI00027448	IPI00029133	IPI00030247	IPI00030781	IPI00031410	IPI00031681	IPI00032291	IPI00032409	IPI00032560	IPI00152658	IPI00163851	IPI00169383
GENE	MAP2K2	ATP6V1E1	NDUFA9	STK39	CHUK	SPTBN1	ATP6V1B2	ATP6V1C1	PTPLAD1	OXSR1	NDUFS4	NDUFA4	PRDX4	CSK	UQCRC1	YES1	MSH2	MT-CO2	EGFR	AGK	EIF2AK2	VRK1	CSNK2A2	RPS6KA3	EPHA2	MVD	CDK6	CDK5	PIK3R4	SMAD3	IKBKB	ATP5D	NDUFS6	NDUFS3	CDK1	IGF1R	PRDX2	ATP5L	ATP5F1	CCNT1	STAT1	MTOR	CDK2	C5	LAMTOR2	NDUFAF1	NEK7	EIF2AK4	PGK1
DESCRIPTION	Dual specificity mitogen-activated protein kinase kinase 2	V-type proton ATPase subunit E 1	NADH dehydrogenase [ubiquinone] 1 alpha subcomplex subunit 9, mitochondrial	STE20/SPS1-related proline-alanine-rich protein kinase	Inhibitor of nuclear factor kappa-B kinase subunit alpha	Isoform Long of Spectrin beta chain, brain 1	V-type proton ATPase subunit B, brain isoform	V-type proton ATPase subunit C 1	3-hydroxyacyl-CoA dehydratase 3	Serine/threonine-protein kinase OSR1	NADH dehydrogenase [ubiquinone] iron-sulfur protein 4, mitochondrial	NADH dehydrogenase [ubiquinone] 1 alpha subcomplex subunit 4	Peroxiredoxin-4	Tyrosine-protein kinase CSK	Cytochrome b-c1 complex subunit 1, mitochondrial	Tyrosine-protein kinase Yes	DNA mismatch repair protein Msh2	Cytochrome c oxidase subunit 2	Isoform 1 of Epidermal growth factor receptor	Isoform 1 of Acylglycerol kinase, mitochondrial	Interferon-induced, double-stranded RNA-activated protein kinase	Serine/threonine-protein kinase VRK1	Casein kinase II subunit alpha'	Ribosomal protein S6 kinase alpha-3	Ephrin type-A receptor 2	Diphosphomevalonate decarboxylase	Cyclin-dependent kinase 6	Cyclin-dependent kinase 5	Phosphoinositide 3-kinase regulatory subunit 4	Mothers against decapentaplegic homolog 3	Inhibitor of nuclear factor kappa-B kinase subunit beta	ATP synthase subunit delta, mitochondrial	NADH dehydrogenase [ubiquinone] iron-sulfur protein 6, mitochondrial	NADH dehydrogenase [ubiquinone] iron-sulfur protein 3, mitochondrial	Putative uncharacterized protein DKFZp686L20222	Insulin-like growth factor 1 receptor	Peroxiredoxin-2	ATP synthase subunit g, mitochondrial	ATP synthase subunit b, mitochondrial	Cyclin-T1	Isoform Alpha of Signal transducer and activator of transcription 1-alpha/beta	Serine/threonine-protein kinase mTOR	Cyclin-dependent kinase 2	Complement C5	Isoform 1 of Ragulator complex protein LAMTOR2	Complex I intermediate-associated protein 30, mitochondrial	Isoform 1 of Serine/threonine-protein kinase Nek7	Isoform 1 of Eukaryotic translation initiation factor 2-alpha kinase 4	Phosphoglycerate kinase 1
PROTEIN.IDs	IPI00003783;IPI00795187	IPI00003856;IPI00719806;IPI00853433;IPI00059139;IPI00719366	IPI00003968;IPI01012203;IPI00792728;IPI00797261	IPI00004363;IPI00973560	IPI00005104	IPI00005614;IPI00328230;IPI00333015;IPI00969090	IPI00007812;IPI00848320;IPI00979664;IPI00304911;IPI00924887;IPI00925534;IPI00925827;IPI00926751;IPI01015994;IPI00980527;IPI01011788	IPI00007814;IPI00983141;IPI00302644;IPI00719217	IPI00008998;IPI00938044;IPI00981356;IPI00984676;IPI00787433	IPI00010080;IPI00924637;IPI00924854	IPI00011217;IPI00964788	IPI00011770	IPI00011937;IPI00639945;IPI00647280;IPI00640466	IPI00013212;IPI00910540	IPI00013847;IPI00979840	IPI00013981;IPI00005142;IPI00012036;IPI00015892;IPI00016871;IPI00025489;IPI00027174;IPI00029769;IPI00165947;IPI00166845;IPI00216602;IPI00216603;IPI00216604;IPI00216605;IPI00216859;IPI00217776;IPI00218021;IPI00218416;IPI00218417;IPI00218418;IPI00218419;IPI00218421;IPI00218422;IPI00218423;IPI00218424;IPI00219012;IPI00220253;IPI00220254;IPI00298625;IPI00304578;IPI00328245;IPI00332838;IPI00374861;IPI…	IPI00017303;IPI00816513;IPI00893933;IPI00940255;IPI00940797;IPI00942143;IPI00942418;IPI01014700;IPI00783348;IPI00783458	IPI00017510	IPI00018274;IPI00915452;IPI00924546;IPI00221346;IPI00221347;IPI00221348;IPI00943104;IPI01013089;IPI00926683	IPI00019353;IPI00945912;IPI00946597;IPI00553233	IPI00019463;IPI00385404;IPI00807398;IPI00892809	IPI00019640;REVERSED_IPI00011569;REVERSED_IPI00013003;REVERSED_IPI00157056;REVERSED_IPI00396015;REVERSED_IPI00396018;REVERSED_IPI00847501;REVERSED_IPI00942045;REVERSED_IPI01018762	IPI00020602	IPI00020898;IPI00552941;IPI00641592;IPI01015791;IPI00930650	IPI00021267	IPI00022745;IPI00556625;IPI00428750	IPI00023529	IPI00023530;IPI00827700	IPI00024006;IPI00967377;IPI00967677;IPI00968183	IPI00005223;IPI00019548;IPI00024305;IPI00216093;IPI00220364;IPI00922059;IPI00922465;IPI00922698;IPI00017730;IPI00019549;IPI00922049	IPI00024709;IPI00981929;IPI00982033;IPI01010552;IPI00656051;IPI00789633;IPI00796308;IPI00798101;IPI00973993;IPI00974077;IPI00974092;IPI00977664;IPI01010030;IPI01022343	IPI00024920	IPI00025344;IPI00965997	IPI00025796;IPI00982902;IPI00983169;IPI00982388;IPI00983082	IPI00026689;IPI00073536;IPI01017942;IPI00985068;IPI00954937	IPI00027232	IPI00027350;IPI00794777;IPI00909207;IPI00375401	IPI00027448;IPI00983379	IPI00029133;IPI00456747	IPI00030247	IPI00030781;IPI00218188;IPI00795482;IPI00797149;IPI00915841;IPI00915952;IPI00916196;IPI01015490;IPI00916320	IPI00031410;IPI01015128;IPI00643451	IPI00031681;IPI00260318;IPI00910650;IPI00023503	IPI00032291;IPI00816741	IPI00032409;IPI00477441;IPI00477454	IPI00032560	IPI00152658;IPI00643850;IPI01014966;IPI00396662;IPI00479896;IPI00550738;IPI00642169;IPI00642737;IPI00645296;IPI00647464;IPI00946494;IPI00946980	IPI00163851;IPI00456685;IPI00966834	IPI00169383;IPI00909158;IPI00916818;IPI01011912;IPI00219568;IPI00910974
REF ABUNDANCE	92300000	124000000	486000000	35200000	3740000	1890000000	280000000	321000000	262000000	186000000	160000000	572000000	657000000	73800000	1550000000	215000000	10400000	1000000000	32600000	404000000	95200000	119000000	130000000	88300000	189000000	241000000	8770000	86100000	18000000	99500000	34200000	999000000	219000000	701000000	460000000	4100000	591000000	741000000	1320000000	18200000	473000000	22000000	51300000	41500000	11400000	2470000	3240000	12400000	6950000000
PEPTIDES	4	4	13	5	2	68	13	13	8	10	4	4	10	6	20	3	3	4	7	15	9	8	6	8	18	4	4	6	6	3	2	2	7	13	9	2	13	6	12	2	22	6	5	3	3	2	2	2	28
Melanoma_5-FU	1	0.73	0.79		0.34	2.05	1.01	0.74	0.62	1.26	0.94	1.1	0.62	1.62	0.63	0.84	1.28	0.68	0.98	0.92	1	0.98	0.86	1.76	0.94	1.71	1.4	1.05	1.23	0.92	1.3	0.61	0.82	0.75	0.6	0.8	2.58	0.82	0.73	1.61	0.96	0.65	1.15	0.89	0.8	0.67	0.76	1.64	1.69
Melanoma_5-FU.1	1.57	1.27	0.89	1.01	0.92	1.73	1.67	0.83	1.21	1.49	1.36	1.05	0.89	1.52	0.44	0.65	0.68	0.56	1.63	1.04	1.05	0.55	1.33	1.61	0.56	0.8	1.09	1.51	0.87	1.02	3.51	0.74	0.93	0.76	0.43	1.91	2.55	0.66	0.91	1.28	0.94	0.46	1.03	0.58	2.21		1.25	1.44	1.86
Melanoma_5-FU.2	1.38	1.25	0.83	0.49	0.62	1.8	1.6	0.88	1.32	1.65	1.46	0.99	1.16	1.25	0.54	0.39	0.95	0.64	1.21	0.98	1.19	0.69	1.26	1.55	0.23	0.47	1.2	1.53	1.02	0.98		0.63	1.2	0.72	0.55	3	2.8	0.5	1.03	1.37	0.92	0.36	1.1	0.47	1.56	1	1.25	1.05	1.99
Melanoma_DOXO	1.09	0.88	0.77		0.36	1.78	1.09	0.89	0.54	1.28	1.2	1.28	0.95	1.17	0.74	0.64		0.75	1.25	1.13	0.81	0.52	0.7	1.07	0.18	0.41	0.45	1.15	1.11	0.51	0.55	0.77	1.02	0.96	0.42	0.71	2.65	0.9	0.78	1.73	1.02	1.05	1.12	0.83	1.28	0.63	0.43	1.4	1.8
Melanoma_DOXO.1	1.27	1.61	0.85	0.17	0.82	1.59	1.86	0.91	1.07	1.45	1.77	1.25	0.99	1.09	0.59	0.47	0.55	0.74	1.14	1.12	0.95	0.58	1.61	1.12	0.33	0.79	0.68	1.16	1.13	0.74	0.6	0.71	0.8	0.9	0.73	1.89	2.53	0.65	0.94	1.28	1.06	0.7	1.13	0.4	2.71		0.93	0.52	1.73
Melanoma_DOXO.2	1.32	1.05	0.7	0.57	0.9	1.54	1.97	1.06	1.24	1.26	1.55	1.11	1	1.28	0.61	1.05	0.69	0.68	0.95	1.41	1	0.54	1.21	1	0.18	2.72	0.66	1.08	1.01	0.87	1.03	0.66	1.18	0.79	30.96		2.57	0.71	1.06	1.5	0.97	0.83	1.54	0.78	2.3	1	0.69	1.24	1.98
Melanoma_MTX	0.71	1.1	0.71	0.49	0.69	1.96	1.18	0.91	0.76	1.36	1.23	1.03	0.65	1.45	0.76	1.18	1.08	0.62	0.56	0.98	0.83	0.84	0.82	1.6	0.45	0.53	1.76	1.34	0.99	0.97	0.55	0.68	1.21	0.78	0.84	1.11	2.09	0.78	0.73	1.64	0.97	0.73	1.69	1.04	1.35	0.69	0.86	0.55	1.79
Melanoma_MTX.1	1.05	1.98	0.74	0.57	1.29	1.64	1.96	1.01	1.31	1.66	1.2	1.07	1.45	1.54	0.56	0.71	1.38	0.73	1.04	1.15	1.1	0.76	1.36	1.41	0.34	0.8	1.42	1.42	1.11	0.98	0.72	0.61	1.05	0.77	0.8	1.49	2.5	0.75	0.91	0.94	0.87	0.51	1.5	1.13	2.46		1.22	0.31	1.79
Melanoma_MTX.2	0.86	1.41	0.88	0.39	0.35	1.7	1.74	0.85	1.36	1.5	1.2	1.21	1.06	1.38	0.67	0.6	0.89	0.77	0.99	1.09	1	0.85	1.43	1.43	0.25	0.98	1.21	1.05	0.8	0.8	14.46	0.56	0.94	0.82	0.97	0.5	2.91	0.46	0.77	0.84	0.96	0.46	1.15	1.44	2.37	1	0.97	0.62	1.84
Melanoma_PCTL	1.25	0.97	0.69		0.44	1.58	1.19	1.09	0.81	1.37	0.89	1.04	0.69	1.98	0.65	1.05	0.83	0.64	1.32	0.92	1.02	0.84	0.74	2.05	0.6	1.83	1.25	1.15	1.5	0.8	0.19	0.76	0.71	0.86	0.77	1.05	2.68	0.85	0.74	1.37	1.36	1.31	0.83	1.07	0.73	0.84	0.89	1.31	1.73
Melanoma_PCTL.1	1.53	2.1	0.87	1	1.39	1.45	1.53	0.97	1.37	1.65	1.37	0.92	0.61	1.83	0.53	0.97	0.84	0.69	1.05	0.96	1.2	0.94	1.3	2.15	0.58	0.76	0.97	1.53	1.43	1.04	0.68	0.62	0.73	0.77	0.87	3.69	2.32	0.57	0.99	0.7	1.04	0.81	1.42	0.73	1.72	0.61	1.99	0.44	1.62
Melanoma_PCTL.2	1.26	1.12	0.69	0.49	1.1	1.4	1.7	1.03	1.4	1.4	1.37	0.91	0.7	1.91	0.54	0.8	1.04	0.72	1.24	1.07	1.19	0.96	1.27	1.77	0.54	0.7	0.86	1.43	1.61	0.96	2.39	0.61	1.08	0.77	0.89		2.27	0.6	1.06	0.72	1.07	0.73	0.94	0.54	1.48		1.41	0.98	1.84
Melanoma_TDX	1.01	0.75	0.85	0.31	0.63	1.44	1.04	0.9	0.81	1.26	0.84	1.27	0.67	1.82	0.7	1.24	1.5	0.79	1.09	0.96	1.42	1.28	0.96	1.55	0.26	2.26	1.26	1.26	1.35	0.56	1.2	0.61	0.96	0.88	1.04	0.73	2.55	0.95	0.72	1.22	1.14	1	1.98	1.15	0.93	0.84	1.53	1.03	1.37
Melanoma_TDX.1	1.56	1.48	0.84		1.57	1.25	1.62	0.94	1.72	1.58	1.59	1.16	0.45	1.8	0.57	0.8	0.98	0.64	1.56	1.12	1.4	1.12	1.35	1.72	0.34	0.49	1.18	1.67	1.35	0.86	0.67	0.63	0.63	0.86	1		2.34	0.64	1	0.82	1.16	0.65	3.2	0.5	1.77		1.84	0.76	1.42
Melanoma_TDX.2	1.04	1.72	0.83	0.34	1.19	1.43	1.72	0.91	1.55	1.51	1.45	1.05	0.72	1.96	0.61	0.96	0.58	0.81	1.27	1.18	1.46	1.05	1.29	1.25	0.42	0.76	0.97	1.71	1.29	0.92	5.38	0.7	0.94	0.88	1.2	0.29	2.36	0.46	1.19	0.46	1.26	0.65	3.03	0.53	1.62	0.67	1.46	1.07	1.47
Lung_5-FU	1.42	1.08	1.44	0.75	1	1.18	0.86	1.56	1.18	0.94	1	0.84	0.51	0.72	0.94	1.19	1.73	0.78	1.12	0.68	0.63	1.1	1.33	1.13	1.25	1.03	1.85	1.21	1.03	0.96	1.47	0.93	1.17	0.99	1.28		0.3	0.83	0.69	1.11	0.77	0.58	1.16	0.62	1.41	0.99	0.72	0.92	0.88
Lung_5-FU.1	1.18	1.18	1.46	1.46		1.16	0.87	1.61	1.24	1.02	0.84	0.94	0.44	0.67	0.92	1.35	1.46	0.81	1.1	0.67	0.7	1.3	1.03	1.25	1.22	4	1.44	1.01	1.05	1.11	1.51	0.88	1	1.09	1.28	0.63	0.1	0.71	0.83	1.13	0.83	0.97	1.15	0.61	0.82		1.37	0.79	0.93
Lung_5-FU.2	1.47	1.16	1.26	2.36	1	1.19	0.88	1.79	1.18	1.01	1.25	0.83	0.47	0.77	0.91	1.27	1.6	0.85	1.19	0.72	0.61	1.21	1.7	1.2	1.17	1.35	2.08	1.03	0.71	1.36	1.1	0.95	1.02	1.04	1.84	0.46	0.08	0.84	0.76	1.3	0.67	0.58	1.16	0.32	0.77	1		0.91	0.91
Lung_DOXO	1.39	1.09	0.4	1.73		0.72	1.17	1.16	1	0.73	0.79	0.43	3.5	0.76	2.01	1.15	1.89	2.23	1.67	1.19	1.1	1.22	1.67	1.11	0.95	2.65	2.42	1.66	1.54	0.81	0.91	2.37	0.82	1.13	1.23		0.27	1.57	1.43		0.95	2.93	1.17	1.08	1.36		0.67	0.56	0.87
Lung_DOXO.1	1.35	0.82	1.02	0.88	1	0.81	1.12	1.44	1.14	0.84	0.78	0.43	2.68	0.6	1.95	1.17	1.71	1.52	1.35	1.24	0.64	1.23	3.18	1.22	1.33	2.48	1.79	1.83	1.58	0.81	0.81	2.17	0.55	1.16	2.06	1	0.23	1.49	1.52	1	1	1.21	1.2	0.54	1.7	1.13		0.77	0.86
Lung_DOXO.2	1.83	1.44	1	1.01		0.66	0.99	1.22	1.21	0.69	0.71	0.39	3.19	0.68	2	1.34	3.5	1.79	1.17	1.34	0.9	1.35	1.25	0.8	0.92	1.25	1.38	2.3	1.55	1.05	1.01	2.34	0.6	1.15	2.3	0.75	0.21	1.58	1.57	1.35	0.89	2.58	1.31		1.28		1	1.18	0.96
Lung_MTX	0.98	1.22	1.4	1.52	1	1.02	1	1.56	1.13	1.03	1.25	1	0.88	0.86	1.38	1.21	1.39	0.88	0.82	1.1	0.77	1.01	0.82	1.04	1.09	1.48	1.23	1.07	1.07	1.34	1.4	1.07	1.15	1.18	1.46	0.71	0.28	0.96	0.96	1.25	0.86	1.38	0.98	1.11	0.84	1	0.7	0.82	1.07
Lung_MTX.1	1.07	0.89	1.54	1.24		1.02	0.97	1.49	1.35	1	1.02	0.79	0.75	0.93	1.3	1.25	1.37	1.12	1.2	1.1	0.63	1.07	0.75	1	1.24	4.4	1.2	1.14	1.29	1.18	0.97	1.1	1.11	1.24	1.23	0.63	0.36	0.94	0.85	1.15	0.81	0.87	1.03	0.38	0.38		0.62	0.72	1.05
Lung_MTX.2	1.3	1.02	1.42	1.12	1	1.06	0.96	1.57	1	0.87	1.2	0.86	0.8	0.94	1.46	1.55	2	0.93	0.65	1.08	0.59	1.03	0.96	1.19	1.31	1.58	1.33	1	1.23	1.34	0.92	1.19	1.19	1.3	1.23	0.51	0.12	0.96	0.88	1.45	0.71	1.13	1.09	0.35	1.04	0.95	0.44	1.2	1.11
Lung_PCTL	1.04	0.69	1.08	1.54	1	1.01	0.98	1.43	0.88	0.86	0.87	0.86	0.91	0.85	1.23	1.1	1.12	1.33	0.83	0.86	0.77	1	0.94	0.91	1.51	2.99	1.7	1.16	1.27	1.16	1.1	1.15	1.3	1.22	1.17	0.62	0.42	0.86	1	1.26	0.71	3.91	0.59	2.48		0.23	0.64	0.99	0.84
Lung_PCTL.1	1.2	0.75	1.56	1.73		1.01	1.09	1.47	0.94	0.81	0.91	0.77	0.77	0.72	1.26	0.85	1.4	1.18	0.95	0.9	0.64	0.97	1.58	0.88	1.84	2.29	1.26	1.38	1.53	1.11	0.75	1.15	1.34	1.25	1.32	0.86	0.31	0.94	1.07	1.3	0.7	1.7	0.99	1.69	1	0.87		0.83	0.83
Lung_PCTL.2	1.07	0.63	1.51	0.85	1	1.04	1.05	1.47	0.95	0.73	1.31	0.84	0.87	1.18	1.31	0.72	1.15	1.34	0.68	0.8	0.5	1.06	0.9	1.01	1.62	1.23	1.4	1.14	1.2	1.06	1.23	1.14	1.36	1.22	0.81	0.25	0.11	1.01	0.93	1.4	0.79	1.85	0.72	1.5	0.74	1.29	1	1.02	0.91
Lung_TDX	1.24	0.98	1.26	0.96	1	1.03	0.86	1.54	1.38	0.96	1.06	0.92	0.62	0.91	1.12	1.18	1.66	1.06	0.81	0.87	0.64	1.22	1.17	1.11	1.48	1.2	1.35	1.13	1.27	1.38	1.83	1.05	1.35	1.06	1.3		0.21	0.86	0.81	1.21	0.78	1.03	1.1	0.82	0.64	0.88	0.4	1.14	0.83
Lung_TDX.1	1.13	1	1.38	0.98		0.98	0.85	1.31	1.21	0.93	1	0.85	0.51	0.81	1.13	1.23	1.04	1.08	0.83	1.02	0.76	1.3	0.91	0.95	1.43	2.69	1.15	1.21	0.86	1.61	1.03	1.03	1.24	1.06	1.9	1.01	0.25	0.85	0.84	1.35	0.71	1.95	1.02	0.83	0.33			0.85	0.82
Lung_TDX.2	1.27	0.99	1.49	0.61	1	0.98	0.98	1.57	1.22	0.89	1.1	0.94	0.62	1.09	1.23	1.13	1.49	1.06	0.92	1.04	0.54	1.35	0.88	1.22	1.39	1.38	1.12	1.01	0.98	1.34	0.71	1.09	1.32	1.23	2.11	0.36	0.19	0.92	0.82	1.05	0.7	0.87	1.58	0.71	0.46	0.63	0.66	1.13	0.81
Colon_5-FU	1.23	1.24	1.27	1.48	2.67	0.7	0.96	1.02	0.6	0.92	0.98	1.53	1.65	0.84	1.03	1.4	0.52	1.48	1.15	0.52	1.39	0.75	1.15	0.56	2.27	0.56	0.35	0.78	0.57	0.95	1.67	1.37	1.04	1.05	0.53	1	2	1.46	0.87	0.71	1.33	1.18	0.93	1.5	1.12	0.9	1.04	1.29	1.04
Colon_5-FU.1	1.09	1.35	1.03	1.03	1.02	0.65	1.06	1.07	0.78	0.76	1.22	1.82	1.6	0.76	1.21	1.2	0.23	1.11	0.91	0.67	1.67	0.71	0.99	0.57	2.52	1.02		0.51	0.43	1.13	1.15	1.38	1.46	0.96	0.42		1.98	1.4	1.28	1.24	1.89	0.59	1.12	0.93	0.83	0.77	0.42	2.87	1.12
Colon_5-FU.2	1.04	1.47	1.05	1.17	1.27	0.66	1.17	1.03	0.85	0.73	1.25	1.85	1.67	0.81	1.09	1.39		1.25	0.76	0.81	1.81	0.77	0.83	0.53	2.38	1.17	1	0.41	0.86	1.55	0.54	1.24	1.26	0.88	0.44	1	2.84	1.28	1.38	0.57	1.76	0.78	0.66	0.5	0.87	0.63	0.63	1.74	1.1
Colon_DOXO	0.86	2.86	1.77	4.69	1.29	0.72	0.82	0.72	0.74	0.58	1.76	0.64	1.02	1	0.63	2.11	1.38	0.82	1.46	1.81	0.86	1.67	1.2	0.89	2	2.89	3.03	1.12	0.99		1.15	1.23	0.36	0.49	1.27		1.43	0.9	0.54	0.59	1.08	1.19	2.8	1.55	3.49	0.44	2.86	0.66	0.61
Colon_DOXO.1	1.25	0.96	0.58	1.39	0.87	0.84	1.05	1.12	0.73	0.94	0.86	1.46	1.51	0.74	1.02	1.49	1.17	1.04	0.7	0.79	1.77	2	0.82	0.47	1.5	1.69	0.67	0.78	0.9	2.02	2.33	1.27	1	0.73	1.32	1	3.17	1.3	1.17	1.07	2.19	1.34	2.17	1.38	0.37			1.58	1.27
Colon_DOXO.2	0.87	1.96	0.83	0.93	1.06	0.78	1.08	1.03	0.85	0.87	1.41	1.56	1.97	0.82	1.08	1.44	0.51	0.88	0.73	0.82	1.42	2.42	1.37	0.65	1.61	1.57	0.35	0.41	0.76	0.63	1.89	1.37	0.69	0.87	1.84		3.55	1.21	1.18	0.82	1.53	0.66	1.62	0.89	0.64	1	0.75	1.42	1.24
Colon_MTX	0.72	1.08	1.26	1.55	1.52	0.72	0.93	0.88	1.21	0.82	0.9	1.48	1.21	0.82	1.23	1.1	0.75	1.44	1.1	0.81	1.63	1.44	0.78	0.81	2.47	0.82		0.42	0.69	1.26	0.57	1	1.48	0.9	1.08	1	2.88	1.32	0.84	0.49	1.15	0.97	1.56	2.52	1.64	0.68	2.18	1.1	0.93
Colon_MTX.1	0.86	1	1.1	1.3	2.36	0.66	0.77	0.8	0.86	0.86	0.83	1.13	0.84	0.92	1.22	2.03	1.42	1.46	1.32	0.74	1.08	1.48	0.92	0.66	3.66	0.63	1.18	0.92	0.78	0.81	2.08	1.32	1.04	0.93	2.11		1.78	1.31	1.32	0.8	0.88	1.7	1.52	0.82	0.41	1.1	1.57	1.06	0.81
Colon_PCTL	0.9	0.65	0.56	1.39	1.59	0.68	0.81	0.91	0.71	0.67	0.51	0.82	1.07	1.22	0.88	2.22	2.34	0.79	1.17	0.69	1.18	1.37	1.33	0.73	2.4	1.68	0.73	1.08	0.87	0.9	1.14	1.29	0.45	0.85	1.55		1.15	1.15	1.12	0.36	0.95	1.61	1	0.93	0.99		1.24	2.08	0.61
Colon_PCTL.1	0.9	1.26	0.91	0.99	0.96	0.63	1.01	0.79	0.88	0.74	1.42	1.58	0.59	0.71	1.12	1.13	0.54	0.86	1.16	0.81	2.77	1.84	1.04	0.48	2.26	1.55	0.13	0.45	0.54	0.64	1.42	1.34	1.2	1.03	1.24	1	2.35	1.14	1.22	0.81	4.32	0.84	0.97	0.69	0.68	0.5	0.33	1.45	0.95
Colon_PCTL.2	0.99	1.01	0.8	1.05	1.12	0.66	1.15	0.93	0.61	0.65	1.31	1.4	0.81	0.73	1.21	1.23	0.22	1.27	1.35	0.88	3.15	1.54	0.65	0.47	2.05	1.4		0.4	0.82	1.36	0.89	1.4	1.11	0.89	0.82		2.29	1.34	1.43	1	4.62	0.91	0.92	1.26	0.49			0.9	0.9
Colon_TDX	0.95	1.07	0.84	1.36	1.64	0.84	0.83	0.69	0.51	0.85	0.75	1.08	1.67	0.9	0.83	1.17	0.76	1.11	1.08	0.64	1.66	1.36	0.77	0.56	2.55	2.25	0.22	0.46	0.71	0.71	2.28	1.07	0.94	0.85	0.99		2.06	0.98	0.63	1.58	1.5	1.11	1.64	1.34	0.86		2.22	1.26	0.8
Colon_TDX.1	0.97	1.28	0.94	1.2	3.03	0.68	1.02	0.88	0.64	1	0.86	1.24	1.09	0.93	1.14	1.8	0.54	1.4	1.62	0.79	1.12	1.43	0.86	0.67	3.46	0.69	1.09	0.86	0.76	0.69	0.72	1.48	1.01	0.95	2.78	0.66	1.67	1.17	1.2	0.98	0.88	1.43	1.71	1.76	1.15	1.06	1.37	1.01	0.78
Colon_TDX.2	0.98	1.2	0.72	0.78	1.51	0.83	1.07	0.87	0.72	0.89	0.79	1.33	1.33	0.73	0.98	1.12	0.53	1.01	1.59	0.71	2.4	1.71	0.85	0.56	1.79	1.25	0.6	0.58	0.85	0.63	1.88	0.91	1.62	0.82	1		2.39	0.96	0.95	0.87	2.53	1.41	1.75	0.8	0.57	0.83		1.69	0.97
[truncated: 163 more columns]

## Sheet: B5_0006928
	IPI00000816	IPI00003815	IPI00005159	IPI00005161	IPI00005162	IPI00005969	IPI00008274	IPI00008494	IPI00009997	IPI00010133	IPI00010676	IPI00010779	IPI00011676	IPI00012535	IPI00012837	IPI00013744	IPI00013981	IPI00017303	IPI00018109	IPI00019502	IPI00019869	IPI00021304	IPI00021440	IPI00023530	IPI00024705	IPI00025512	IPI00026182	IPI00028091	IPI00060423	IPI00099463	IPI00215631	IPI00215828	IPI00215920	IPI00216057	IPI00216975	IPI00217563	IPI00217709	IPI00218728	IPI00218918	IPI00219018	IPI00219365	IPI00219532	IPI00219604	IPI00219625	IPI00219675	IPI00288894	IPI00296099	IPI00296337	IPI00297037
PROTEIN.ID	IPI00000816	IPI00003815	IPI00005159	IPI00005161	IPI00005162	IPI00005969	IPI00008274	IPI00008494	IPI00009997	IPI00010133	IPI00010676	IPI00010779	IPI00011676	IPI00012535	IPI00012837	IPI00013744	IPI00013981	IPI00017303	IPI00018109	IPI00019502	IPI00019869	IPI00021304	IPI00021440	IPI00023530	IPI00024705	IPI00025512	IPI00026182	IPI00028091	IPI00060423	IPI00099463	IPI00215631	IPI00215828	IPI00215920	IPI00216057	IPI00216975	IPI00217563	IPI00217709	IPI00218728	IPI00218918	IPI00219018	IPI00219365	IPI00219532	IPI00219604	IPI00219625	IPI00219675	IPI00288894	IPI00296099	IPI00296337	IPI00297037
GENE	YWHAE	ARHGDIA	ACTR2	ARPC2	ARPC3	CAPZA1	CAP1	ICAM1	B3GNT1	CORO1A	PLAUR	TPM4	WASL	DNAJA1	KIF5B	ITGA2	YES1	MSH2	PTGS2	MYH9	S100A2	KRT2	ACTG1	CDK5	GIPC1	HSPB1	CAPZA2	ACTR3	CTHRC1	SGPL1	VCAN	FUT8	ARF6	SORD	TPM4	ITGB1	TOP2B	PAFAH1B1	ANXA1	GAPDH	MSN	ELMO1	MAP2K1	ENG	RAC1	ADAM17	THBS1	PRKDC	PPAP2A
DESCRIPTION	Isoform 1 of 14-3-3 protein epsilon	Rho GDP-dissociation inhibitor 1	Actin-related protein 2	Actin-related protein 2/3 complex subunit 2	Actin-related protein 2/3 complex subunit 3	F-actin-capping protein subunit alpha-1	Isoform 1 of Adenylyl cyclase-associated protein 1	Intercellular adhesion molecule 1	N-acetyllactosaminide beta-1,3-N-acetylglucosaminyltransferase	Coronin-1A	Isoform 1 of Urokinase plasminogen activator surface receptor	Isoform 1 of Tropomyosin alpha-4 chain	Neural Wiskott-Aldrich syndrome protein	DnaJ homolog subfamily A member 1	Kinesin-1 heavy chain	Integrin alpha-2	Tyrosine-protein kinase Yes	DNA mismatch repair protein Msh2	Prostaglandin G/H synthase 2	Isoform 1 of Myosin-9	Protein S100-A2	Keratin, type II cytoskeletal 2 epidermal	Actin, cytoplasmic 2	Cyclin-dependent kinase 5	PDZ domain-containing protein GIPC1	Heat shock protein beta-1	F-actin-capping protein subunit alpha-2	Actin-related protein 3	Isoform 1 of Collagen triple helix repeat-containing protein 1	Sphingosine-1-phosphate lyase 1	Isoform Vint of Versican core protein	Isoform 2 of Alpha-(1,6)-fucosyltransferase	ADP-ribosylation factor 6	Sorbitol dehydrogenase	Isoform 2 of Tropomyosin alpha-4 chain	Isoform Beta-1A of Integrin beta-1	Isoform Beta-1 of DNA topoisomerase 2-beta	Isoform 1 of Platelet-activating factor acetylhydrolase IB subunit alpha	Annexin A1	Glyceraldehyde-3-phosphate dehydrogenase	Moesin	Isoform 1 of Engulfment and cell motility protein 1	Isoform 1 of Dual specificity mitogen-activated protein kinase kinase 1	Isoform Short of Endoglin	Isoform B of Ras-related C3 botulinum toxin substrate 1	Isoform A of Disintegrin and metalloproteinase domain-containing protein 17	Thrombospondin-1	Isoform 1 of DNA-dependent protein kinase catalytic subunit	Isoform 1 of Lipid phosphate phosphohydrolase 1
PROTEIN.IDs	IPI00000816;IPI00792761;IPI00974544;IPI00086909;IPI00903243	IPI00003815;IPI00797560;IPI00797924	IPI00005159;IPI00470573;IPI00909247;IPI01014716	IPI00000477;IPI00005161;IPI00925705;IPI00925920;IPI00926315;IPI00927156	IPI00005162;IPI00911088;IPI00796102;IPI01022848	IPI00005969	IPI00008274;IPI00641881;IPI00642414;IPI00644109;IPI00644589;IPI00646269;IPI00646869;IPI00647351;IPI01009563;IPI00639931;IPI00645789	IPI00008494;IPI00909039;IPI00910734;IPI01014451;IPI00385789	IPI00009997;IPI01010029	IPI00010133;IPI00446617;IPI00908906	IPI00010676;IPI00215706;IPI00215707	IPI00010779;IPI00910322	IPI00011676	IPI00012535;IPI01013215;IPI01019083	IPI00012837;IPI00909299;IPI00028561	IPI00013744	IPI00013981;IPI00005142;IPI00012036;IPI00015892;IPI00016871;IPI00025489;IPI00027174;IPI00029769;IPI00165947;IPI00166845;IPI00216602;IPI00216603;IPI00216604;IPI00216605;IPI00216859;IPI00217776;IPI00218021;IPI00218416;IPI00218417;IPI00218418;IPI00218419;IPI00218421;IPI00218422;IPI00218423;IPI00218424;IPI00219012;IPI00220253;IPI00220254;IPI00298625;IPI00304578;IPI00328245;IPI00332838;IPI00374861;IPI…	IPI00017303;IPI00816513;IPI00893933;IPI00940255;IPI00940797;IPI00942143;IPI00942418;IPI01014700;IPI00783348;IPI00783458	IPI00018109;IPI00298267;IPI00298268;IPI01011169;IPI01014071	IPI00019502;IPI00395772;IPI00556012;IPI00878695;IPI00742780	IPI00019869;IPI00514806	IPI00021304	IPI00021439;IPI00021440;IPI00555733;IPI00556391;IPI00894365;IPI00930226;IPI00942659;IPI00970839;IPI01011344;IPI01015522;IPI01018925;IPI01012766;IPI01018261;IPI00807522	IPI00023530;IPI00827700	IPI00024705;IPI00401971	IPI00025512;IPI00909453;IPI00924436	IPI00026182;IPI00852796;IPI00952611;IPI00985078;IPI00908400	IPI00028091;IPI00908396;IPI01012480;IPI01012955;IPI01013413;IPI00916399;IPI00916540;IPI00007068;IPI00892652;IPI00936769;IPI00554433;IPI00642069;IPI00946655	IPI00060423;IPI00336091;IPI00909154;IPI00983832	IPI00099463	IPI00009802;IPI00215628;IPI00215631;IPI00215629	IPI00004668;IPI00215828;IPI00302523	IPI00215920	IPI00216057;IPI00922510	IPI00216975	IPI00217563;IPI00217561;IPI00217562;IPI00293305;IPI00549336;IPI00642219;IPI00945037;IPI00945878;IPI00946209;IPI00947385;IPI00978405;IPI00979111;IPI01013133;IPI01015358;IPI00945168	IPI00027280;IPI00217709;IPI00925477;IPI01014228;IPI00926182	IPI00218728;IPI00953036;IPI00760905;IPI00873228;IPI00909586	IPI00218918;IPI00549413;IPI00643231;IPI00908577	IPI00219018;IPI00795257;IPI00795622;IPI00789134;IPI00022430	IPI00219365;IPI00922115	IPI00219532;IPI00925769;IPI00927836;IPI01014405;IPI00022004;IPI00745455;IPI00909736	IPI00219604;IPI00797850	IPI00017567;IPI00219625	IPI00010271;IPI00219675;IPI00023138	IPI00029606;IPI00288894;IPI00976551	IPI00296099;IPI00796249	IPI00296337;IPI00376215;IPI00786995	IPI00297037;IPI00409585
REF ABUNDANCE	2480000000	902000000	215000000	265000000	458000000	757000000	647000000	119000000	27100000	18200000	63000000	415000000	45200000	624000000	877000000	115000000	215000000	10400000	4090000	7130000000	13800000	490000000	11400000000	86100000	113000000	6100000000	155000000	1070000000	9600000	6430000	19800000	26100000	18100000	424000000	10900000	2040000000	119000000	367000000	4570000000	40400000000	2740000000	8540000	149000000	10300000	173000000	47900000	41200000	11700000000	1990000
PEPTIDES	19	5	6	9	6	9	5	12	2	4	3	7	4	15	33	2	3	3	4	97	2	9	9	6	5	18	7	14	5	4	2	2	2	9	2	27	16	13	25	26	24	3	5	2	3	2	10	137	3
Melanoma_5-FU	1.31	1.9	1.49	1.16	0.88	1.51	1.09	0.73	0.66	0.55	1.33	1.25	1.33	1.04	1.01	0.48	0.84	1.28	0.55	0.55	0.99	1.01	0.53	1.05	1.52	0.38	1.25	1.25	0.96	0.41	0.54	0.61	0.8	0.93		0.45	1.44	1.76	2.91	1.46	1.06	1.09	1.1	1.07	1.59	0.49	0.68	0.98
Melanoma_5-FU.1	3.23	1.72	1.45	1.48	1.11	1.36	1.65	0.63	0.64	0.59	0.92	1.06	0.89	1.07	1.15	0.54	0.65	0.68	1.12	0.62	1.72	0.7	0.66	1.51	1.75	0.36	1.28	0.99	0.96	0.79	0.75	1.44	1	1.02	1	0.46	1.25	1.71	2.55	1.24	0.92	0.92	0.9	1.03	1.71	0.05	0.48	0.99	1.23
Melanoma_5-FU.2	2.93	1.79	1.57	1.62	1.32	1.26	1.36	0.66	0.7	0.54	0.83	0.95	0.81	1.4	1	0.43	0.39	0.95	1.05	0.64	1.56	2.01	0.37	1.53	1.69	0.36	1.37	0.95	1.27	0.33	0.49	1.24	1.06	1.08		0.5	1.4	2.08	2.46	1.38	1.05	0.9	0.89	1.14	1.86		0.62	1.06
Melanoma_DOXO	1.21	2.09	1.37	1.29	1.06	1.53	0.99	0.81	1.12	0.84	1.04	0.99	1.18	1.03	1.03	0.44	0.64		1.7	0.52	1.05	0.35	0.38	1.15	1.5	0.28	1.34	1.24	1.17	0.29	0.73	0.89	0.83	0.95	1	0.4	1	1.62	3.62	1.5	1.2	0.92	0.77	1.22	1.48	0.3	0.23	0.87	1
Melanoma_DOXO.1	2.82	1.53	1.43	1.61	1.47	1.22	1.34	0.53	0.72	0.53	0.69	0.77	1.02	0.95	1.05	0.52	0.47	0.55	2.97	0.55	1.09	0.98	0.79	1.16	1.59	0.24	1.27	0.89	1.29	0.42	0.5	1.15	1.08	1.04		0.45	1.18	1.63	3.16	1.35	0.99	1.07	0.79	0.97	2		0.49	1.11	0.33
Melanoma_DOXO.2	2.87	1.27	1.26	1.6	1.27	0.96	1.42	0.63	0.65	0.41	0.74	0.59	1.09	1.27	0.85	0.49	1.05	0.69	2.21	0.56	0.9	0.46	0.48	1.08	1.5	0.27	1.23	1	1.36	0.66	0.4	1.15	1.02	1.02	1	0.58	1.3	1.58	3.31	1.37	1.05	0.95	1	0.8	1.92	0.54	0.35	1	0.72
Melanoma_MTX	1.41	2.03	1.64	1.16	0.96	1.29	1.07	0.59	1.08	0.61	1.13	1.26	1.04	1.22	1.1	0.38	1.18	1.08	0.66	0.57	0.79	0.58	0.52	1.34	1.34	0.33	1.31	1.13	0.76	0.34	0.65	0.48	0.63	0.91		0.39	0.97	1.52	2.8	1.31	0.95	1.23	1.19	1.34	1.69		1.32	0.95	0.7
Melanoma_MTX.1	3.8	1.75	1.4	1.62	1.17	1.11	1.56	0.61	0.47	1.49	0.55	0.96	0.7	1.39	1.1	0.46	0.71	1.38	0.96	0.61	0.71	1.23	0.86	1.42	1.52	0.32	1.27	0.88	0.85	0.35	0.65	1.47	0.75	1.25	1	0.42	1.3	1.55	2.6	1.25	0.95	1.04	1.94	1.05	1.75	1	0.46	1.18	1.08
Melanoma_MTX.2	3.54	1.97	1.57	1.69	1.56	1.21	1.27	0.56	2.99	0.88	0.74	1.01	1.25	1.42	0.89	0.39	0.6	0.89	0.82	0.54	0.83	1.48	0.79	1.05	1.4	0.3	1.36	0.93	0.81	0.47	0.66	1.32	1.52	1.1		0.44	1.2	2.04	2.22	1.43	0.92	0.71	1.38	1	2.08	0.57	0.54	1.1
Melanoma_PCTL	0.98	1.72	1.19	1.17	0.98	1.46	1.04	0.93	0.88	1.1	1.43	0.94	1.32	1.63	1.2	0.52	1.05	0.83	0.85	0.58	3.26	1.72	0.66	1.15	2.16	0.62	1.31	1.16	1.4	0.69	0.73	0.65	0.89	0.86		0.46	1	1.53	2.92	1.42	1.2	0.86	1.22	0.71	1.43	0.76	1.92	0.82
Melanoma_PCTL.1	2.58	1.48	1.32	1.39	1.09	1.2	1.29	0.81	0.64	1.54	0.95	0.89	0.97	1.59	1.25	0.7	0.97	0.84	1.96	0.64	2.84	1.3	0.71	1.53	1.94	0.51	1.29	0.85	1.46	0.37	0.44	1.97	0.97	0.93	1	0.51	1.36	1.36	2.66	1.33	1.04	1.01	1.08	0.94	1.91	0.3	1.73	0.94	0.74
Melanoma_PCTL.2	2.36	1.5	1.32	1.45	1.2	1.29	0.92	0.78	1.79	1.59	0.93	0.91	0.99	1.96	1.11	0.41	0.8	1.04	2.11	0.64	3.87	0.53	0.89	1.43	2.09	0.51	1.18	0.94	1.44	0.61	0.69	1.24	1.15	0.92		0.51	1.13	1.54	2.22	1.28	1.12	0.93	1.04	0.9	1.93		1.74	0.95	1.28
Melanoma_TDX	0.98	1.39	1.45	1	1	1.11	0.83	0.89	0.95	1.31	1.68	0.91	1.25	1.34	0.97	0.48	1.24	1.5	0.76	0.45	1.38	0.78	0.43	1.26	1.94	0.47	0.81	0.97	0.85	0.44	0.69	0.52	1.22	0.82		0.32	1.13	1.36	2.23	1.16	0.9	1.01	1.06	0.91	1.45	0.19	0.48	1.22	1
Melanoma_TDX.1	2.26	1.13	1.37	1.22	1.14	0.93	1.09	0.68	0.6	2.31	0.84	0.79	1	1.42	1.11	0.49	0.8	0.98	1.62	0.54	1.34	0.97	0.67	1.67	2.32	0.5	0.85	0.83	1.04	0.42	0.63	1.26	0.65	0.75	1	0.39	1.33	1.06	2.23	1.11	0.7	0.99	0.95	0.91	1.56	0.31	0.8	1.35	0.83
Melanoma_TDX.2	2.58	1.29	1.37	2.07	1.2	0.98	0.95	0.69	0.87	1.96	0.87	1.03	0.71	1.82	0.97	0.31	0.96	0.58	1.38	0.56	1.49	0.23	0.49	1.71	1.81	0.42	0.91	0.66	1.11	0.33	0.69	2.68	1.11	0.87		0.39	1.07	1.35	2.29	0.98	0.93	0.94	1.14	1.18	2.14	0.41	0.69	1.22	0.66
Lung_5-FU	1.75	1.1	1.31	1.5	1.07	1.39	1.48	0.81	6.16	1.1	1.23	2.21	1.21	1.01	1.04	1.59	1.19	1.73	1	2.35	1	1.8	1.14	1.21	0.33	2.8	2.03	1.53	1	0.95	1.19	0.95	1.06	0.92	1	1.18	1.15	1.52	0.32	1.57	1.93	0.67	0.77	1	0.78	0.65	1.02	1.17	1
Lung_5-FU.1	1.58	0.9	1.02	1.47	1.12	1.24	1.42	1.28	5.15	0.69	1.16	2.48	1.01	0.79	1.04	1.3	1.35	1.46		2.44		2.2	0.79	1.01	0.38	2.77	1.66	1.6		1.41	0.94	0.91	1.24	0.87		1.28	1.12	1.33	0.3	1.52	2.03		0.86		0.79	0.17	1.14	1.16
Lung_5-FU.2	1.63	0.9	1.19	1.63	1.18	1.36	1.38	0.99	2.79	0.56	1.16	2.22	1	0.85	1.06	1.35	1.27	1.6	1	2.41	1	1.28	1.21	1.03	0.53	2.67	1.71	1.44	1	0.89	0.95	1.01	1.38	1.05	1	1.33	0.81	1.39	0.27	1.32	2.03	1	0.88	1	0.81	0.66	1.12	1.15	1
Lung_DOXO	0.74	0.59	0.74	0.93	1.79	1.03	1.05	0.8	0.43	4.07	1.75	1.11	1.26	0.86	0.98	2.07	1.15	1.89		1.58		1.14	5.3	1.66	0.92	1.87	1.05	1.2		1.08	0.72	1.88	1.23	1		2.18	0.66	0.99	0.5	1.35	1.41		1.5		0.5	0.15	2.02	1.09
Lung_DOXO.1	0.78	0.54	0.9	0.77	1.42	1.03	1	0.7	0.5	4.15	1.93	1.58	0.86	0.69	1.02	2.54	1.17	1.71	1	1.38	1	1.13	10.34	1.83	1.6	2.03	1.16	1.4	1	1.22	0.76	1.66	1.56	0.92	1	2.37	2.61	0.98	0.58	1.5	1.33	1	1.8	1	0.49	0.21	1.66	1.07	1
Lung_DOXO.2	0.59	0.63	0.89	0.83	1.46	0.92	1.11	0.69	0.66	3.52	1.7	1.4	1.65	0.79	0.94	2.63	1.34	3.5		1.61		1.13	6.71	2.3	0.79	2.05	0.9	1.21			0.52	1.83	1.87	1		2.35	0.84	0.91	0.56	1.74	1.34	0.98	1.64	0.75	0.47	13.35	2.84	1.07
Lung_MTX	1.28	0.76	0.75	1.39	1.11	1.3	1.57	1.35	1.27	0.96	1.08	2.44	1.1	0.57	0.89	2.07	1.21	1.39	1	1.94	1	1.86	0.96	1.07	0.76	2.63	1.37	1.37	0.57	0.99	0.68	0.77	1.27	0.66	1	2.08	1.63	1.3	0.34	1.28	2.02		0.91		0.7	0.49	1.09	1.18	1
Lung_MTX.1	1.18	0.74	0.79	1.47	1.03	1.2	1.57	1.52	1.69	1.03	0.96	2.18	0.95	0.54	0.91	1.66	1.25	1.37		1.91		1.55	1.34	1.14	0.86	2.33	1.37	1.37		0.93	0.85	1.26	1.42	0.7		2.03	1.2	1.12	0.33	1.38	2.07	1	1.12	1	0.63	0.46	1.21	1.11
Lung_MTX.2	1.26	0.76	1.02	1.32	1.13	1.44	1.38	1.54	0.57	0.56	1.04	2.4	0.94	0.73	0.99	2.37	1.55	2	1	1.97	0.65	1.57	1.48	1	0.93	2.47	1.69	1.44	1	1.21	0.41	1.34	1.22	0.66	1	1.9	1.11	1.16	0.35	1.19	2.16		0.92	1.57	0.58	1.51	0.95	1.15	1
Lung_PCTL	0.72	0.94	0.68	1.14	1.05	1.3	1.56	1.46	0.38	0.98	1.11	2.07	1.2	0.82	0.97	2.3	1.1	1.12	1	2.07		1.48	2.04	1.16	1.19	2.74	1.22	1.54		1.4	0.71	1.09	1.16	0.74		1.77	0.82	1.41	0.49	1.24	1.77	0.55	1.21	1	0.56	0.51	1.42	1.02	1
Lung_PCTL.1	0.69	0.86	0.76	1.18	1.24	1.14	1.55	1.66	2.26	0.76	1.1	2.16	1.04	0.8	1.15	1.89	0.85	1.4		2.03	1	1.88	2.25	1.38	1.57	2.76	1.09	1.74	1		0.92	1.47	1.03	0.81	1	1.99	1.12	1.18	0.44	1.43	1.81		1.26		0.62	0.42	1.28	0.99
Lung_PCTL.2	0.67	1.02	1	1.27	0.99	1.38	1.62	1.68	0.49	0.75	1.04	2.3	1.08	0.93	1.09	2.5	0.72	1.15	1	2.02		1.64	2.21	1.14	0.89	2.86	1.19	1.49	1.57	0.93	0.44	1.25	1	0.88		1.67	0.81	1.25	0.5	1.46	1.87	1	0.92	1	0.61	1.33	1.12	0.97	1
Lung_TDX	1.19	0.92	1.04	1.22	0.93	1.31	1.17	1.36	2.17	0.87	1.41	2.4	1.04	0.69	0.79	2.1	1.18	1.66	1	1.98		1.25	0.94	1.13	0.77	2.18	1.46	1.33	1.24	0.83	0.51	1.02	1.03	0.86		1.76	1.21	1.34	0.37	0.95	1.73	0.48	0.68		0.62	0.96	0.91	1.24
Lung_TDX.1	1.3	0.66	0.65	1.24	0.91	1	1.42	1.37	2.03	0.59	1.23	2.39	1.16	0.52	0.82	1.61	1.23	1.04		1.88	1	2.18	1.01	1.21	0.81	2.11	1.19	1.42	1.06	1.64	0.37	0.99	1.38	0.75	1	1.85	1.38	1.27	0.34	1.03	1.86		3.35	1	0.69	0.71	0.92	1.19	1
Lung_TDX.2	1.3	0.82	0.91	1.17	1.01	1.19	1.27	1.67	0.84	0.65	1.34	2.04	0.92	0.67	0.81	1.97	1.13	1.49	1	2.04		1.36	0.97	1.01	0.83	2.11	1.42	1.31	0.6	1.07	0.6	1.05	1.09	0.81	0.38	1.83	1.27	1.24	0.33	0.91	1.85	1	1.05	0.5	0.7	0.52	0.97	1.27
Colon_5-FU	0.87	1.71	1.21	0.87	0.79	1.1	1.2	0.89	0.42	1	0.8	0.87	0.44	1.21	1.4	1.59	1.4	0.52	1	1.56	0.85	1.03	1.52	0.78	0.86	1.58	0.82	1.01	1	2.01	2	1.18	1.72	1.85	1.3	1.12	1.17	0.71	2.23	1.33	0.9	3.49	0.99	1	0.97	64.14	1.03	0.68	1
Colon_5-FU.1	1.48	2.32	1.37	1.15	0.89	1.25	1.14	0.81	1.09	0.87	1.31	0.86	0.68	1.5	1.41	1.4	1.2	0.23		1.66	0.89	1.55	0.82	0.51	1.07	1.35	1.23	1.05		1.32	2.4	0.31	1.57	1.72	1.29	1.07	0.55	0.91	2.21	1.04	1.03		0.95	0.83	1.61	50.44	0.9	0.72
Colon_5-FU.2	1.45	1.94	1.3	1.12	1	1.14	1.12		0.86	0.68	1.39	1	1.03	1.37	1.26	1.31	1.39		1	1.6	1.09	1.76	0.58	0.41	0.92	1.37	1.25	0.97	1	1.39	3.47	0.13	1.26	1.87	1.23	1.1	0.65	0.9	2.17	1.15	0.93	1.06	0.86		1.78	0.48	0.91	0.75	1
Colon_DOXO	0.78	0.8	2.03	0.63	0.95	1.04	0.78	1.5	0.46	2.66		0.99	3.21	1.34	1.12	1.09	2.11	1.38		1.08	1.13	1.07	2.31	1.12	0.64	1.31	1.09	0.72	3.58	1.15	2.03	3.38	2.16	1.61	0.91	1.19	0.93	0.79	1.49	1.07	0.98	3.26	1.46	1	0.73	51.37	1.69	0.59
Colon_DOXO.1	0.95	2.61	1.11	1.23	1.05	1.22	1.28		1.03	0.84	0.39	0.89	0.64	1.1	1.47	0.95	1.49	1.17	1	1.72	0.45	1.5	1.06	0.78	0.9	2.47	1.24	0.98		1.13	4.22	1.44	0.89	3.1	0.68	0.91	0.59	0.79	2.58	1.51	1.24		1.38		2.61	0.45	2.92	0.83	0.48
Colon_DOXO.2	1.56	1.97	1.43	1.08	0.97	1.17	1.36	0.35	0.67	1.11	0.6	1.11	1.53	0.92	1.47	0.84	1.44	0.51		1.6	0.51	1.92	1.13	0.41	0.86	1.88	1.63	1.03	1	1.14	4.57		1.01	2.68	0.92	1.03	0.51	0.75	2.29	1.15	1.32	1	1.35	1	1.72	0.15	1.03	0.87
Colon_MTX	0.85	1.82	1.16	0.79	0.79	0.96	1.06	1.23	0.96	0.52	0.67	0.7	1.13	1.08	0.96	1.58	1.1	0.75	1	1.43	2.49	1.05	1.03	0.42	0.99	1.37	0.8	0.96	0.18	3.23	3.09	0.95	2.03	2.11	1.08	1.28	0.45	0.68	2.28	0.92	1.03		0.87		1.22	0.16	1.04	0.84	1
Colon_MTX.1	0.61	1.16	0.64	0.56	0.93	0.93	0.94	0.55	0.51	2.01	0.59	0.48	3.58	1.23	1.42	1.99	2.03	1.42		1.38	0.79	1.05	1.38	0.92	0.66	1.12	0.64	0.78		1.82	2.89	0.68	1.19	1.11	0.78	1.17	0.97	0.69	1.84	0.7	0.83	1	0.97	1	0.88	0.77	1.44	0.84
Colon_PCTL	0.55	0.8	0.69	0.44	0.97	0.76	0.61	0.38	2.46	4.7	0.61	0.64	0.67	1.94	1.66	1.49	2.22	2.34	1	1.28		1.07	2.74	1.08	0.74	1.24	0.91	0.76	0.85	1.79	2.48	1.3	1.83	1.44		0.98	0.65	0.5	1.55	0.9	0.78	2.99	2.7		0.6	53.11	0.86	0.74
Colon_PCTL.1	1.4	2.08	1.23	1.01	0.96	1.06	1.07		1.03	1.03	1.9	0.94	0.52	1.68	1.5	1.7	1.13	0.54		1.55	0.61	1.61	0.98	0.45	1.02	1.21	1.18	0.96		2.19	2.35	0.51	1.45	1.88	1.62	1.31	0.49	0.81	2.2	0.73	0.96	0.3	0.72	1	1.37	0.07	0.9	0.7	1
Colon_PCTL.2	0.72	2.17	1.04	1.03	1.03	1.11	0.72	0.59	0.83	0.62	1.33	0.58	0.71	1.95	1.24	1.63	1.23	0.22	1	1.46	0.68	0.88	0.96	0.4	1.09	1.5	0.93	1.04	0.44	2.4	3.17	1	1.32	1.93	1.24	1.35	0.63	0.83	2.53	0.98	0.85	0.78	1.07		1.84	0.22	0.33	0.74
Colon_TDX	0.82	1.58	1.1	0.71	0.72	1.05	1.32	0.26	1.34	0.75	0.72	0.95	1.12	1	1.35	1.72	1.17	0.76		1.47	1.32	1.16	1.61	0.46	1.03	1.28	0.75	0.95		2.46	1.96	1.87	1.53	1.99	1.45	1.53	0.81	0.72	2.56	0.84	1.03	0.21	0.83		1.03	53.48	1.35	0.69
Colon_TDX.1	0.59	1.08	0.9	0.65	0.95	0.97	1.12	0.63		1.89	0.51	0.42	4.22	1.26	1.38	1.9	1.8	0.54	1	1.37	1.27	1.36	1.65	0.86	0.63	0.99	0.73	0.78	1.6	1.75	2.83	0.82	0.87	1	0.62	1.29	1.15	0.54	2.08	0.74	0.88		1	1	0.63	88.85	3.48	0.81	1
Colon_TDX.2	0.95	2.54	1.09	1.17	0.91	1.25	0.95	0.72	0.93	0.72	1.11	0.81	1.05	1.48	1.4	1.83	1.12	0.53		1.54	1.3		0.88	0.58	1.05	1.27	0.97	0.85		2.03	1.75	0.99	1.35	1.69	1.11	1.38	0.37	0.86	2.91	1.11	0.97	0.57	1.42	1.61	2.73	0.48	0.31	0.76
[truncated: 75 more columns]

## Sheet: B6_0007010
	IPI00001453	IPI00001730	IPI00002135	IPI00005087	IPI00005791	IPI00005969	IPI00008274	IPI00008868	IPI00009236	IPI00009865	IPI00010133	IPI00011631	IPI00011676	IPI00012833	IPI00013002	IPI00013508	IPI00013808	IPI00019329	IPI00019359	IPI00019502	IPI00020599	IPI00021440	IPI00021842	IPI00023122	IPI00023530	IPI00024523	IPI00026182	IPI00031768	IPI00045550	IPI00163187	IPI00215920	IPI00216691	IPI00217563	IPI00217965	IPI00218728	IPI00218733	IPI00219420	IPI00219532	IPI00219675	IPI00220175	IPI00220827	IPI00221111	IPI00237671	IPI00290337	IPI00290435	IPI00291939	IPI00295081	IPI00295940	IPI00298994
PROTEIN.ID	IPI00001453	IPI00001730	IPI00002135	IPI00005087	IPI00005791	IPI00005969	IPI00008274	IPI00008868	IPI00009236	IPI00009865	IPI00010133	IPI00011631	IPI00011676	IPI00012833	IPI00013002	IPI00013508	IPI00013808	IPI00019329	IPI00019359	IPI00019502	IPI00020599	IPI00021440	IPI00021842	IPI00023122	IPI00023530	IPI00024523	IPI00026182	IPI00031768	IPI00045550	IPI00163187	IPI00215920	IPI00216691	IPI00217563	IPI00217965	IPI00218728	IPI00218733	IPI00219420	IPI00219532	IPI00219675	IPI00220175	IPI00220827	IPI00221111	IPI00237671	IPI00290337	IPI00290435	IPI00291939	IPI00295081	IPI00295940	IPI00298994
GENE	INA	FHOD1	TACC3	TMOD3	NDC80	CAPZA1	CAP1	MAP1B	CAV1	KRT10	CORO1A	ZW10	WASL	PPP4C	UBE2C	ACTN1	ACTN4	DYNLL1	KRT9	MYH9	CALR	ACTG1	APOE	PDLIM7	CDK5	DNAJB6	CAPZA2	HOOK3	PPP1R9B	FSCN1	ARF6	PFN1	ITGB1	HDAC3	PAFAH1B1	SOD1	SMC3	ELMO1	RAC1	MAPT	TMSB10	PACSIN2	NEFL	EPS8	KIF2C	SMC1A	TUBG1	SUN2	TLN1
DESCRIPTION	Alpha-internexin	FH1/FH2 domain-containing protein 1	Transforming acidic coiled-coil-containing protein 3	Tropomodulin-3	Kinetochore protein NDC80 homolog	F-actin-capping protein subunit alpha-1	Isoform 1 of Adenylyl cyclase-associated protein 1	Microtubule-associated protein 1B	Isoform Alpha of Caveolin-1	Keratin, type I cytoskeletal 10	Coronin-1A	Centromere/kinetochore protein zw10 homolog	Neural Wiskott-Aldrich syndrome protein	Serine/threonine-protein phosphatase 4 catalytic subunit	Ubiquitin-conjugating enzyme E2 C	Isoform 1 of Alpha-actinin-1	Alpha-actinin-4	Dynein light chain 1, cytoplasmic	Keratin, type I cytoskeletal 9	Isoform 1 of Myosin-9	Calreticulin	Actin, cytoplasmic 2	Apolipoprotein E	Isoform 1 of PDZ and LIM domain protein 7	Cyclin-dependent kinase 5	Isoform A of DnaJ homolog subfamily B member 6	F-actin-capping protein subunit alpha-2	Protein Hook homolog 3	neurabin-2	Fascin	ADP-ribosylation factor 6	Profilin-1	Isoform Beta-1A of Integrin beta-1	Isoform 2 of Histone deacetylase 3	Isoform 1 of Platelet-activating factor acetylhydrolase IB subunit alpha	Superoxide dismutase [Cu-Zn]	Structural maintenance of chromosomes protein 3	Isoform 1 of Engulfment and cell motility protein 1	Isoform B of Ras-related C3 botulinum toxin substrate 1	Isoform Tau-E of Microtubule-associated protein tau	Thymosin beta-10	Isoform 2 of Protein kinase C and casein kinase substrate in neurons protein 2	Neurofilament light polypeptide	Epidermal growth factor receptor kinase substrate 8	Isoform 1 of Kinesin-like protein KIF2C	Structural maintenance of chromosomes protein 1A	Tubulin gamma-1 chain	cDNA FLJ55508, highly similar to Sad1/unc-84-like protein 2	Talin-1
PROTEIN.IDs	IPI00001453	IPI00001730;IPI00908778;IPI00909262;IPI00910876	IPI00002135;IPI00946746;IPI00966059;IPI00908659;IPI00946575;IPI00947073	IPI00005087;IPI00002375;IPI00645850	IPI00005791;IPI00643791	IPI00005969	IPI00008274;IPI00641881;IPI00642414;IPI00644109;IPI00644589;IPI00646269;IPI00646869;IPI00647351;IPI01009563;IPI00639931;IPI00645789	IPI00008868;IPI00965014;IPI00966431;IPI00965821;IPI00967349	IPI00009236;IPI00876941;IPI00853146;IPI00759683;IPI00852906;IPI00790433	IPI00009865;IPI00328103;IPI00375911;IPI00418663	IPI00010133;IPI00446617;IPI00908906	IPI00011631;IPI01015739	IPI00011676	IPI00012833	IPI00013002;IPI00335560;IPI00375615;IPI00375616;IPI00335561	IPI00013508;IPI00759776;IPI00909239;IPI00921118;IPI00019884;IPI00032137;IPI00936352;IPI01010507	IPI00013808;IPI00845465;IPI00942539;IPI01015738;IPI00903019;IPI00908458;IPI00908776	IPI00019329;IPI01020853;IPI01021597;IPI01021760	IPI00019359	IPI00019502;IPI00395772;IPI00556012;IPI00878695;IPI00742780	IPI00020599;IPI01013746	IPI00021439;IPI00021440;IPI00555733;IPI00556391;IPI00894365;IPI00930226;IPI00942659;IPI00970839;IPI01011344;IPI01015522;IPI01018925;IPI01012766;IPI01018261;IPI00807522	IPI00021842;IPI00878953;IPI00879368;IPI00879456	IPI00023122;IPI00030835;IPI00060308;IPI00478185;IPI00655883;IPI00966164;IPI00969021;IPI00023560;IPI00967222;IPI00969225;IPI00964872	IPI00023530;IPI00827700	IPI00024523;IPI00556073;IPI00908622;IPI00909891;IPI01012885;IPI00927277;IPI00098523;IPI00910456;IPI00925657;IPI00926644;IPI00926867;IPI00103326;IPI00925863;IPI00926246;IPI00169308;IPI00926057	IPI00026182;IPI00852796;IPI00952611;IPI00985078;IPI00908400	IPI00031768;IPI00984888	IPI00045550	IPI00163187;IPI00747810;IPI00894286;IPI00893542;IPI00894471	IPI00215920	IPI00216691	IPI00217563;IPI00217561;IPI00217562;IPI00293305;IPI00549336;IPI00642219;IPI00945037;IPI00945878;IPI00946209;IPI00947385;IPI00978405;IPI00979111;IPI01013133;IPI01015358;IPI00945168	IPI00006187;IPI00217965	IPI00218728;IPI00953036;IPI00760905;IPI00873228;IPI00909586	IPI00218733;IPI00789078;IPI01011706	IPI00219420	IPI00219532;IPI00925769;IPI00927836;IPI01014405;IPI00022004;IPI00745455;IPI00909736	IPI00010271;IPI00219675;IPI00023138	IPI00025499;IPI00026836;IPI00217976;IPI00220171;IPI00220173;IPI00220174;IPI00220175;IPI00293683;IPI00964662;IPI01009823;IPI01010378;IPI01022265;IPI01022518;IPI01014402	IPI00220827;IPI00980200	IPI00027009;IPI00221111;IPI00877624;IPI00879955	IPI00237671;IPI00953284	IPI00290337;IPI00794000;IPI01012312;IPI01009879	IPI00216113;IPI00290435;IPI00552801;IPI00942912;IPI00296727;IPI00910223	IPI00291939;IPI00922333;IPI00385082;IPI00553151	IPI00295081;IPI00299830;IPI00978484	IPI00295940;IPI00879581;IPI00879913;IPI00877626;IPI00878697;IPI00941110;IPI00879049;IPI00879539;IPI00879752	IPI00298994;IPI01014975
REF ABUNDANCE	899000000	60200000	45300000	126000000	6780000	757000000	647000000	721000000	1030000000	318000000	18200000	16100000	45200000	21500000	40400000	258000000	5910000000	5580000	119000000	7130000000	7150000000	11400000000	414000000	275000000	86100000	204000000	155000000	17500000	33000000	2640000000	18100000	4610000000	2040000000	1520000	367000000	1810000000	674000000	8540000	173000000	11700000	135000000	46100000	195000000	20800000	57600000	3580000000	145000000	152000000	3310000000
PEPTIDES	25	15	9	7	2	9	5	26	8	16	4	2	4	3	4	7	46	2	14	97	25	9	17	9	6	6	7	5	6	26	2	10	27	2	13	12	25	3	3	3	4	3	3	4	6	18	8	15	75
Melanoma_5-FU	0.51	1.63	0.69	0.88	0.51	1.51	1.09	1	0.5	0.55	0.55	0.57	1.33	1.49	0.44	1.73	1.36		1.08	0.55	1.24	0.53	0.61	0.85	1.05	0.96	1.25	1.01	0.64	2.15	0.8	1.18	0.45	1.99	1.76	1.21	1.33	1.09	1.59	1	2.43	0.78	0.71	0.82	0.87	1.14	1.64	1.65	1.4
Melanoma_5-FU.1	0.39	1.7	0.8	0.8		1.36	1.65	0.82	1.61	0.95	0.59	1.37	0.89	1.41	1.55	0.82	1.42	1	0.54	0.62	1.07	0.66	0.53	0.72	1.51	0.92	1.28	0.54	0.69	1.72	1	1.56	0.46	0.8	1.71	1.1	1.01	0.92	1.71		0.12	0.13	0.76	0.82	0.79	0.76	1.03	0.75	1.45
Melanoma_5-FU.2	0.45	1.61	0.9	0.84	0.28	1.26	1.36	0.89	0.9	0.98	0.54	0.76	0.81	1.64	1.28	1.12	1.52		0.39	0.64	1.06	0.37	0.79	0.58	1.53	0.91	1.37	1.65	0.63	1.96	1.06	1.29	0.5	1.33	2.08	1.04	0.9	0.9	1.86	1	0.37	0.43	0.77	0.91	0.26	0.69	1.07	0.72	1.23
Melanoma_DOXO	0.44	2.1		0.82	0.62	1.53	0.99	0.95	0.59	0.78	0.84	0.55	1.18	1.43	0.24	1.7	1.4	1	1.13	0.52	1.76	0.38	0.57	0.83	1.15	0.76	1.34	0.84	0.61	1.73	0.83	1.11	0.4	1.95	1.62	1.45	0.77	0.92	1.48	0.33	1.75	0.43	1.09	0.82	0.86	0.77	1.33	1.21	1.62
Melanoma_DOXO.1	0.41	1.75	0.72	0.63		1.22	1.34	1.12	0.86	0.94	0.53	0.51	1.02	1.46	1.75	0.95	1.42		0.34	0.55	1.25	0.79	0.71	0.75	1.16	0.9	1.27	0.71	0.58	1.88	1.08	1.32	0.45	1.72	1.63	1.21	0.76	1.07	2	0.35	0.14	0.69	0.8	0.98	1.35	0.62	0.89	0.72	1.38
Melanoma_DOXO.2	0.64	2.13	0.66	0.75	1	0.96	1.42	0.86	1.02	0.69	0.41	0.61	1.09	1.44	1.37	0.87	1.4	1	0.51	0.56	1.29	0.48	0.74	0.62	1.08	0.8	1.23	1.16	0.57	1.69	1.02	1.17	0.58	1.36	1.58	1.09	0.76	0.95	1.92		0.22	0.45	0.91	0.79	0.77	0.58	0.86	0.87	1.45
Melanoma_MTX	0.37	1.58	0.49	1.39	1.44	1.29	1.07	1.01	0.69	0.77	0.61	0.65	1.04	1.45	0.37	1.63	1.34	1.2	0.31	0.57	1.09	0.52	0.7	0.84	1.34	0.93	1.31	1.36	0.75	2.42	0.63	1.14	0.39	1.44	1.52	1.48	1.1	1.23	1.69	0.42	0.81	1.31	0.77	0.9	0.67	1.07	1.47	0.88	1.61
Melanoma_MTX.1	0.65	1.48	0.8	0.87		1.11	1.56	0.95	0.66	1.57	1.49	0.95	0.7	1.19	1.01	1.07	1.43		0.57	0.61	1.05	0.86	0.78	0.57	1.42	0.86	1.27	0.69	0.64	1.84	0.75	1.65	0.42	1.11	1.55	1.25	1.2	1.04	1.75		0.1	1.14	0.62	0.9	0.72	0.99	1.14	0.66	1.33
Melanoma_MTX.2	0.59	1.4	0.86	0.65	1	1.21	1.27	0.7	1.45	1.18	0.88	0.46	1.25	1.43	0.9	0.77	1.48	1	0.6	0.54	1.21	0.79	0.81	0.66	1.05	1.04	1.36	0.69	0.51	1.76	1.52	1.58	0.44	1.75	2.04	1.05	1.12	0.71	2.08	1	0.22	1.48	0.83	0.89	1.74	0.99	1.36	0.79	1.31
Melanoma_PCTL	0.36	1.27	0.45	0.9	1	1.46	1.04	1.06	0.47	0.56	1.1	0.66	1.32	1.37	0.69	1.42	1.32	1	0.28	0.58	1.67	0.66	0.81	1.04	1.15	0.89	1.31	0.63	0.65	2.02	0.89	1.11	0.46	1.18	1.53	1.11	1.15	0.86	1.43	1	1.82	0.49	0.69	0.56	0.68	0.98	1.81	1.11	1.42
Melanoma_PCTL.1	0.44	1.54	0.66	0.78	1.76	1.2	1.29	1.3	1.42	1.96	1.54	1.09	0.97	1.34	1.3	0.95	1.35		1.74	0.64	1.29	0.71	0.79	0.86	1.53	0.94	1.29	0.59	0.84	2.05	0.97	1.49	0.51	0.95	1.36	0.97	1.02	1.01	1.91		0.12	0.55	0.46	1.03	0.76	0.84	1.19	0.7	1.26
Melanoma_PCTL.2	0.38	1.3	0.72	0.78		1.29	0.92	1.11	1.04	0.83	1.59	0.88	0.99	1.28	1.15	0.89	1.33	1	0.84	0.64	1.21	0.89	0.61	0.72	1.43	1.07	1.18	0.4	0.63	1.99	1.15	1.39	0.51	1.06	1.54	0.88	0.99	0.93	1.93	1	0.45		0.58	0.97	1.11	0.79	1.13	0.54	1.26
Melanoma_TDX	0.45	1.63	0.59	0.79	0.56	1.11	0.83	0.92	0.52	0.43	1.31	0.54	1.25	1.35	0.4	0.92	0.96		0.66	0.45	1.38	0.43	0.47	0.96	1.26	0.77	0.81	0.87	0.71	1.94	1.22	0.88	0.32	1.57	1.36	0.97	1.11	1.01	1.45	1	0.93	0.6	0.73	1.6	0.73	1.01	1.32	1.29	1.2
Melanoma_TDX.1	0.46	1.42	0.65	0.67		0.93	1.09	1.02	0.99	0.62	2.31	0.84	1	1.43	0.78	0.69	1.18	0.35	0.36	0.54	1.17	0.67	0.64	0.83	1.67	0.77	0.85	0.58	0.66	1.85	0.65	1.23	0.39	1.14	1.06	0.9	1.06	0.99	1.56		0.75	0.37	0.72	1.19	1.13	0.84	0.98	1.35	1.29
Melanoma_TDX.2	0.55	1.4	0.86	0.78	1	0.98	0.95	0.87	0.99	1.46	1.96	1.05	0.71	1.83	0.78	0.92	1.18		0.31	0.56	1.26	0.49	0.51	0.53	1.71	0.75	0.91	0.74	0.72	1.79	1.11	0.85	0.39	0.79	1.35	0.79	1.05	0.94	2.14	1	0.26	0.89	0.73	1.08	0.98	0.86	1.2	1.16	1.25
Lung_5-FU	3.13	1.08	3.42	1.19		1.39	1.48	0.91	1.02	1.22	1.1	1	1.21	1.54	1.93	1.99	1.32		2.52	2.35	0.69	1.14	0.84	0.97	1.21	1.96	2.03	1.38	1.08	0.78	1.06	1.74	1.18	0.61	1.52	1.09	1.47	0.67	0.78	0.97	4.44	1.32	1.92	2.61	1.57	1.37	0.93	0.72	1.24
Lung_5-FU.1	2.62	0.94	2.95	1.15	1	1.24	1.42	0.88	1.12	1.33	0.69	0.9	1.01	0.87	2.6	1.86	1.24	1	2.43	2.44	0.65	0.79	0.45	1.34	1.01	2.03	1.66	1.25	1.13	0.68	1.24	1.84	1.28	0.72	1.33	1.3	1.49		0.79	0.6	4.57	1.27	2.11	1.27	1.57	1.33	1.18	0.72	1.12
Lung_5-FU.2	2.24	0.92	3.38	1.11	1.25	1.36	1.38	1.04	0.94	1.32	0.56	1.05	1	1.73	2.29	1.88	1.27		2.29	2.41	0.67	1.21	0.68	1.1	1.03	2.05	1.71	0.93	1.45	0.73	1.38	1.45	1.33	0.62	1.39	1.12	1.53	1	0.81	0.9	5.61	1.23	2.02	1.41	1.56	1.33	0.95	0.73	1.25
Lung_DOXO	2.99	0.74	0.64	1.23	1.36	1.03	1.05	0.95	2.83	1.91	4.07	2.82	1.26	0.75	1.04	1.43	0.94	1	3.07	1.58	1.21	5.3	6.75	1.22	1.66	1.01	1.05	0.95	0.96	0.63	1.23	1.41	2.18		0.99	1	1.02		0.5	1.57	4.54	0.89	1.66	1.14	1.3	1.05	1.17	0.87	0.78
Lung_DOXO.1	2.8	1.77	0.67	1.19	0.74	1.03	1	1.29	2.6	2.17	4.15	2.65	0.86	0.81	1.09	1.03	0.93	1.34	2.92	1.38	1.35	10.34	6.11	1.03	1.83	1.01	1.16	1.08	1.13	0.66	1.56	1.15	2.37	1	0.98	1.2	0.88	1	0.49	2.59	6.32	1.03	1.97	1.19	1.57	1.11	1.21	1.8	0.73
Lung_DOXO.2	3.44	1.45	0.93	1.14	0.91	0.92	1.11	1.29	1.99	1.79	3.52	1.35	1.65	1.57	1.27	0.97	0.93	1.59	2.97	1.61	1.26	6.71	4.33	1.12	2.3	1.27	0.9	0.91	1.57	0.62	1.87	1.55	2.35	1.31	0.91	1.16	0.85	0.98	0.47	2.08	3.88	0.82	1.76	1.02	2	1.02	1.04	0.91	0.78
Lung_MTX	3.43	1.42	2.22	1.08	1.23	1.3	1.57	1.38	1.29	2.64	0.96	1.06	1.1	1.26	1.73	1.81	1.52		7.31	1.94	0.87	0.96	0.65	1.42	1.07	1.77	1.37	2.85	0.81	0.6	1.27	1.47	2.08	1.38	1.3	1.38	1.35		0.7	2.7	2.63	1.58	2.64	1.38	1.41	1.31	1.07	0.78	1.31
Lung_MTX.1	2.96	1.04	2.83	1.19	1.39	1.2	1.57	1.15	1.08	2.87	1.03	0.89	0.95	0.86	1.88	1.6	1.52	1	6.96	1.91	0.78	1.34	0.67	1.37	1.14	1.72	1.37	2.77	0.54	0.58	1.42	1.23	2.03	0.74	1.12	1.18	1.37	1	0.63	1.15	3.97	1.45	2.3	2.52	1.53	1.41	1.04	0.91	1.3
Lung_MTX.2	2.94	1.29	2.2	1.22	0.85	1.44	1.38	1.04	1.32	3.11	0.56	1.09	0.94	0.86	1.68	1.91	1.66	0.55	7.33	1.97	0.84	1.48	0.45	1.34	1	1.8	1.69	1.02	1.23	0.64	1.22	1.29	1.9		1.16	1.21	1.43		0.58	0.88	3.07	1.54	0.49	1.66	1.36	1.43	1.2	0.76	1.44
Lung_PCTL	2.78	0.84	1.32	1.34	1.01	1.3	1.56	1.15	1.39	3.73	0.98	1.85	1.2	0.82	2.65	1.57	1.5	1	3.5	2.07	0.8	2.04	0.74	1.73	1.16	1.75	1.22	1.24	1.17	0.51	1.16	1.41	1.77	1.04	1.41	1.14	1.04	0.55	0.56	3.56	4.11	1.11	2.18	1.64	1.44	1.23	0.96	0.46	1.41
Lung_PCTL.1	3.01	1.18	1.36	1.54	1.12	1.14	1.55	1.54	1.24	3.37	0.76	1.44	1.04	0.93	1.57	1.29	1.44		3.26	2.03	0.79	2.25	0.77	1.76	1.38	1.86	1.09	2.61	0.86	0.47	1.03	1.29	1.99		1.18	1.13	1.17		0.62	3.33	3.89	1.38	2.16	1.56	1.94	1.3	1.09	1.47	1.22
Lung_PCTL.2	2.68	0.97	1.76	1.4	1.75	1.38	1.62	1.64	1.32	3.24	0.75	1.08	1.08	0.54	1.94	1.43	1.44	1	3.59	2.02	0.8	2.21	0.87	1.31	1.14	2.13	1.19	1.66	1.18	0.5	1	1.2	1.67	1	1.25	1.33	1.07	1	0.61		2.82	1.21	2.66	1.64	1.18	1.31	1.49	1.47	1.42
Lung_TDX	2.58	0.92	3.42	1.1	0.72	1.31	1.17	1.18	1.14	0.63	0.87	0.8	1.04	0.97	1.39	2.06	1.39	1	1.14	1.98	0.93	0.94	0.82	1.33	1.13	1.56	1.46	1.98	1.04	0.62	1.03	1.33	1.76	0.49	1.34	1.27	1.43	0.48	0.62		2.15	1.22	2.15	1.84	1.89	1.5	1.19	0.75	1.42
Lung_TDX.1	2.38	1.33	2.66	0.91	1.1	1	1.42	1.19	1.17	1.01	0.59	0.83	1.16	0.69	2.11	1.45	1.32		1.4	1.88	0.84	1.01	0.61	1.46	1.21	1.57	1.19	0.47	1.16	0.59	1.38	1.18	1.85	0.8	1.27	1.1	1.36		0.69	1	2.99	1.5	1.87	1.92	1.38	1.28	1.17	1.11	1.33
Lung_TDX.2	2.23	1.22	2.94	1.12	1.16	1.19	1.27	1.15	1.21	0.73	0.65	1.26	0.92	0.61	1.32	1.98	1.39	1	1.11	2.04	0.86	0.97	0.63	1.46	1.01	1.57	1.42	0.46	1	0.64	1.09	1.09	1.83	0.54	1.24	1.18	1.52	1	0.7	0.7	3.76	0.92	2.46	1.74	1.6	1.51	1.07	0.93	1.33
Colon_5-FU	0.8	1.09	1.04	1.53	0.82	1.1	1.2	1.11	0.96	0.77	1	1.36	0.44	0.82	5.46	0.86	1.3	1	0.54	1.56	0.85	1.52	0.84	1.04	0.78	0.77	0.82	2.6	2.26	1.15	1.72	1.04	1.12	1	0.71	1.57	0.47	3.49	0.97	0.61	1.29	1.48	0.96	0.79	0.72	0.87	0.51	0.56	0.53
Colon_5-FU.1	0.77	0.9	0.62	1.73	0.5	1.25	1.14	1.12	1.13	1.34	0.87	0.42	0.68	1.58	0.72	1.47	1.45		0.47	1.66	1.08	0.82	0.56	0.95	0.51	0.54	1.23	0.24	2.08	1.3	1.57	1.21	1.07		0.91	1.56	0.58		1.61	0.84	0.72	1.47	0.85	0.43	0.84	0.58	0.51	1.29	0.59
Colon_5-FU.2	0.6	0.74	0.4	1.7		1.14	1.12	0.4	1.19	0.96	0.68	0.3	1.03	1.62	0.22	1.34	1.31	0.59	0.53	1.6	0.96	0.58	0.84	0.98	0.41	0.49	1.25	0.72	1.88	1.37	1.26	0.89	1.1	1.01	0.9	1.81	0.57	1.06	1.78	0.96	1.39	1.59	0.95	0.68	0.45	0.6	0.55	0.59	0.61
Colon_DOXO	1.63	1.46	3.01	1.32	7.03	1.04	0.78	3.72	1.13	2	2.66	1.75	3.21	0.6	2.41	1.13	0.97		2.49	1.08	0.73	2.31	3.83	1.54	1.12	1.04	1.09	9.38	1.18	1.02	2.16	0.94	1.19		0.79	1.41	0.64	3.26	0.73	3.28	1.51	1.2	0.67		1.36	1.24	0.89	1.42	0.7
Colon_DOXO.1	0.46	0.59	1.01	1.47	1.73	1.22	1.28	0.89	1.61	0.78	0.84	0.55	0.64	0.77	0.51	0.99	1.51	2.65	0.33	1.72	1.03	1.06	0.68	0.87	0.78	0.89	1.24	1.1	1.09	1.6	0.89	1.3	0.91	1.12	0.79	2.99	0.8		2.61	0.95	2.18	1.6	0.51	1	0.54	0.9	0.92	0.74	0.93
Colon_DOXO.2	0.58	0.67	1.4	1.18		1.17	1.36	2.66	1.46	0.88	1.11	0.33	1.53	1.05	0.32	1.14	1.21		1.17	1.6	1.15	1.13	0.51	1.04	0.41	1.03	1.63	1.21	1.13	1.75	1.01	1.01	1.03		0.75	2.2	0.84	1	1.72	0.9	0.95	1.66	1.04	0.43	0.76	0.81	0.78	1.02	0.9
Colon_MTX	0.62	0.9	1.11	1.58	0.55	0.96	1.06	0.95	1.11	0.76	0.52	1.56	1.13	0.61	1.14	0.97	1.21	0.96	0.8	1.43	0.79	1.03	1.18	1.25	0.42	0.4	0.8	1.5	1.78	1.21	2.03	0.93	1.28	1	0.68	1.47	0.71		1.22	0.97	0.95	1.6	1.19	0.76	1.1	0.92	0.76	1.29	0.64
Colon_MTX.1	0.52	0.71	0.87	1.51	1.16	0.93	0.94	1.57	1.02	0.97	2.01	1.56	3.58	0.86	0.74	0.96	1.33	0.49	0.81	1.38	1.03	1.38	2.99	1.04	0.92	0.68	0.64	2.3	1.74	1.13	1.19	0.61	1.17		0.69	1.83	0.52	1	0.88	0.65	1.16	1.41	0.61	0.41	1.74	0.77	1.04	1	0.55
Colon_PCTL	0.54	1	1.1	1.29	2.28	0.76	0.61	2.12	1	2.03	4.7	2.4	0.67	1.01	0.78	0.5	0.86	1.26	3.28	1.28	0.66	2.74	3.39	1.14	1.08	0.69	0.91	4.45	1.16	1.14	1.83	0.63	0.98		0.5	1.48	0.93	2.99	0.6	2.24	1.66	0.64	1.12		0.86	0.95	1.33	1.42	0.66
Colon_PCTL.1	0.45	0.59	1.06	1.13	0.94	1.06	1.07	0.87	1.07	0.98	1.03	0.64	0.52	1.43	0.75	1.02	1.07		0.43	1.55	1.15	0.98	0.79	1.25	0.45	0.75	1.18	0.44	1.37	1.28	1.45	0.82	1.31	0.83	0.81	1.7	0.75	0.3	1.37	0.86	0.94	1.51	0.94	0.59	1.2	0.71	0.79	0.59	0.6
Colon_PCTL.2	0.42	0.44	0.89	1.27		1.11	0.72	0.44	1.4	0.7	0.62	0.69	0.71	1	0.56	0.8	1.15	1	0.72	1.46	1.12	0.96	0.88	1.18	0.4	0.59	0.93	1.44	1.53	1.29	1.32	0.97	1.35	0.42	0.83	2.1	0.67	0.78	1.84	0.82	1.3	1.21	0.55	0.82	0.73	0.86	1.04	0.53	0.65
Colon_TDX	0.91	0.71	1.84	1.46	1.09	1.05	1.32	0.79	0.98	0.78	0.75	1.82	1.12	0.85	1.5	1	1.21		0.97	1.47	0.82	1.61	0.82	1.74	0.46	0.46	0.75	2.31	2.14	1	1.53	1.03	1.53	1	0.72	1.56	0.7	0.21	1.03	0.56	1.81	1.33	1.09	0.73	0.97	0.88	0.95	0.99	0.76
Colon_TDX.1	1.03	0.81	1.23	1.4	0.75	0.97	1.12	2.18	1.14	3.33	1.89	1.2	4.22	0.56	0.95	0.88	1.32	1.52	6.86	1.37	0.92	1.65	2.21	1.45	0.86	0.62	0.73	2.41	2.49	1.06	0.87	0.6	1.29		0.54	1.75	0.51		0.63	0.52	1.87	1.65	0.79	0.62	1.1	0.63	1.12	0.81	0.57
Colon_TDX.2	0.42	0.61	1.17	1.67	1.99	1.25	0.95	0.45	0.77	0.59	0.72	0.56	1.05	0.94	0.65	1.13	1.5		0.57	1.54	1.02	0.88	1.35	1.06	0.58	0.4	0.97	2.09	1.4	1.28	1.35	0.89	1.38	1.32	0.86	2.16	0.82	0.57	2.73	1.97	2.2	1.48		1.1	0.71	0.95	1.01	0.84	0.77
[truncated: 101 more columns]

## Sheet: B7_0007049
	IPI00000051	IPI00000811	IPI00002135	IPI00002203	IPI00002214	IPI00003217	IPI00003326	IPI00003327	IPI00003348	IPI00003505	IPI00005791	IPI00005822	IPI00005996	IPI00006167	IPI00006715	IPI00007702	IPI00007927	IPI00008575	IPI00011126	IPI00011200	IPI00011631	IPI00011857	IPI00012268	IPI00012369	IPI00013002	IPI00013214	IPI00013683	IPI00013862	IPI00013981	IPI00014253	IPI00014310	IPI00014474	IPI00014513	IPI00015836	IPI00016702	IPI00017303	IPI00018274	IPI00019502	IPI00019848	IPI00019927	IPI00020042	IPI00020127	IPI00020164	IPI00020599	IPI00021187	IPI00021417	IPI00021435	IPI00022694	IPI00023529
PROTEIN.ID	IPI00000051	IPI00000811	IPI00002135	IPI00002203	IPI00002214	IPI00003217	IPI00003326	IPI00003327	IPI00003348	IPI00003505	IPI00005791	IPI00005822	IPI00005996	IPI00006167	IPI00006715	IPI00007702	IPI00007927	IPI00008575	IPI00011126	IPI00011200	IPI00011631	IPI00011857	IPI00012268	IPI00012369	IPI00013002	IPI00013214	IPI00013683	IPI00013862	IPI00013981	IPI00014253	IPI00014310	IPI00014474	IPI00014513	IPI00015836	IPI00016702	IPI00017303	IPI00018274	IPI00019502	IPI00019848	IPI00019927	IPI00020042	IPI00020127	IPI00020164	IPI00020599	IPI00021187	IPI00021417	IPI00021435	IPI00022694	IPI00023529
GENE	PFDN1	PSMB6	TACC3	BCCIP	KPNA2	PSMB7	ARL2	ARL3	GNB2	TRIP13	NDC80	CDC23	HMGA2	PPM1G	RAD21	HSPA2	SMC2	KHDRBS1	PSMC1	PHGDH	ZW10	CHAF1B	PSMD2	MAD2L1	UBE2C	MCM3	TUBB3	DTYMK	YES1	RRS1	CUL1	AKAP8	YY1	APPL1	RABGAP1	MSH2	EGFR	MYH9	HCFC1	PSMD7	PSMC4	RPA1	PTP4A1	CALR	RUVBL1	SART1	PSMC2	PSMD4	CDK6
DESCRIPTION	Prefoldin subunit 1	Proteasome subunit beta type-6	Transforming acidic coiled-coil-containing protein 3	Isoform 1 of BRCA2 and CDKN1A-interacting protein	Importin subunit alpha-2	Proteasome subunit beta type-7	ADP-ribosylation factor-like protein 2	ADP-ribosylation factor-like protein 3	Guanine nucleotide-binding protein G(I)/G(S)/G(T) subunit beta-2	Isoform 1 of Pachytene checkpoint protein 2 homolog	Kinetochore protein NDC80 homolog	Isoform 1 of Cell division cycle protein 23 homolog	High mobility group protein HMGI-C	Protein phosphatase 1G	Double-strand-break repair protein rad21 homolog	Heat shock-related 70 kDa protein 2	Isoform 1 of Structural maintenance of chromosomes protein 2	Isoform 1 of KH domain-containing, RNA-binding, signal transduction-associated protein 1	26S protease regulatory subunit 4	D-3-phosphoglycerate dehydrogenase	Centromere/kinetochore protein zw10 homolog	Chromatin assembly factor 1 subunit B	26S proteasome non-ATPase regulatory subunit 2	Mitotic spindle assembly checkpoint protein MAD2A	Ubiquitin-conjugating enzyme E2 C	cDNA FLJ55599, highly similar to DNA replication licensing factor MCM3	Tubulin beta-3 chain	Thymidylate kinase	Tyrosine-protein kinase Yes	Ribosome biogenesis regulatory protein homolog	Cullin-1	A-kinase anchor protein 8	Transcriptional repressor protein YY1	DCC-interacting protein 13-alpha	Isoform 1 of Rab GTPase-activating protein 1	DNA mismatch repair protein Msh2	Isoform 1 of Epidermal growth factor receptor	Isoform 1 of Myosin-9	Isoform 1 of Host cell factor 1	26S proteasome non-ATPase regulatory subunit 7	Isoform 1 of 26S protease regulatory subunit 6B	Replication protein A 70 kDa DNA-binding subunit	Protein tyrosine phosphatase type IVA 1	Calreticulin	Isoform 1 of RuvB-like 1	U4/U6.U5 tri-snRNP-associated protein 1	26S protease regulatory subunit 7	Isoform Rpn10A of 26S proteasome non-ATPase regulatory subunit 4	Cyclin-dependent kinase 6
PROTEIN.IDs	IPI00000051;IPI00974249	IPI00000811	IPI00002135;IPI00946746;IPI00966059;IPI00908659;IPI00946575;IPI00947073	IPI00002203;IPI00786906;IPI00068254;IPI00220152;IPI00909058	IPI00002214	IPI00003217;IPI00514549;IPI00908513	IPI00003326;IPI00908403	IPI00003327	IPI00003348;IPI00012451;IPI00101927;IPI00790302;IPI00790896;IPI00797969;IPI00946201;IPI00924758;IPI00925530	IPI00003505;IPI00953289;IPI00965548;IPI00847729	IPI00005791;IPI00643791	IPI00005822;IPI00939517;IPI00019237;IPI00965494;IPI00965718;IPI00966020	IPI00005996;IPI00793762;IPI01012084;IPI00759481;IPI00759667;IPI00845492;IPI00902434;IPI00981203;IPI01015178;IPI01011554	IPI00006167;IPI00746326;IPI01015454	IPI00006715;IPI00903016;IPI00980208;IPI00981513;IPI00982810;IPI00984166;IPI00980849;IPI00982167	IPI00007702;IPI00902596	IPI00007927;IPI00232806;IPI01010977	IPI00008575;IPI00082310;IPI00385834;IPI00479209	IPI00011126;IPI00895901;IPI01015427	IPI00011200;IPI00642548;IPI01010638;IPI01010953	IPI00011631;IPI01015739	IPI00011857	IPI00012268;IPI00384420;IPI00925437;IPI00926258;IPI00926410;IPI01014808;IPI00795529;IPI00925813;IPI00925595	IPI00012369	IPI00013002;IPI00335560;IPI00375615;IPI00375616;IPI00335561	IPI00013214;IPI00940786;IPI00385434	IPI00013683;IPI00640115;IPI01011318;IPI01013705;IPI01015284	IPI00013862;IPI00787559;IPI00938328;IPI00892836	IPI00013981;IPI00005142;IPI00012036;IPI00015892;IPI00016871;IPI00025489;IPI00027174;IPI00029769;IPI00165947;IPI00166845;IPI00216602;IPI00216603;IPI00216604;IPI00216605;IPI00216859;IPI00217776;IPI00218021;IPI00218416;IPI00218417;IPI00218418;IPI00218419;IPI00218421;IPI00218422;IPI00218423;IPI00218424;IPI00219012;IPI00220253;IPI00220254;IPI00298625;IPI00304578;IPI00328245;IPI00332838;IPI00374861;IPI…	IPI00014253	IPI00014310;IPI01010643;IPI00917192	IPI00014474;IPI01010720	IPI00014513;IPI00419912;IPI00292080	IPI00015836;IPI00794130;IPI00945171	IPI00016702;IPI00856033;IPI00386898;IPI00855799;IPI00953348;IPI00942440	IPI00017303;IPI00816513;IPI00893933;IPI00940255;IPI00940797;IPI00942143;IPI00942418;IPI01014700;IPI00783348;IPI00783458	IPI00018274;IPI00915452;IPI00924546;IPI00221346;IPI00221347;IPI00221348;IPI00943104;IPI01013089;IPI00926683	IPI00019502;IPI00395772;IPI00556012;IPI00878695;IPI00742780	IPI00019848;IPI00219326;IPI00641743;IPI00002469;IPI00847789	IPI00019927;IPI01009629	IPI00020042;IPI00216770;IPI00738042	IPI00020127	IPI00020164;IPI00020191;IPI00909081;IPI00513693	IPI00020599;IPI01013746	IPI00021187;IPI00788942;IPI00797004;IPI00944937;IPI00980222	IPI00021417;IPI01014010;IPI00976126;IPI00910504;IPI00910253;IPI00984301	IPI00021435;IPI01015219;IPI00927053	IPI00022694;IPI00216247;IPI00853509;IPI00853609	IPI00023529
REF ABUNDANCE	173000000	491000000	45300000	143000000	347000000	302000000	38600000	73500000	193000000	61300000	6780000	1920000	771000000	887000000	49800000	39800000	681000000	753000000	1220000000	1850000000	16100000	29300000	2410000000	39000000	40400000	896000000	581000000	195000000	215000000	472000000	377000000	30600000	63900000	21800000	30800000	10400000	32600000	7130000000	383000000	603000000	783000000	794000000	3770000	7150000000	1850000000	364000000	1630000000	314000000	8770000
PEPTIDES	5	5	9	8	14	3	6	8	4	7	2	2	7	20	9	7	16	8	17	17	2	3	28	2	4	27	6	5	3	13	10	4	4	4	3	3	7	97	15	10	18	18	2	25	21	18	27	8	4
Melanoma_5-FU	0.89	1.52	0.69	1.18	0.63	1.29	0.89	0.8	1.05	0.96	0.51	0.95	1.74	1.69	1.57	0.35	1.22	1.31	0.86	1.04	0.57	0.35	0.91	0.83	0.44	0.8	2.4	0.45	0.84	1.29	1.14	1.08	1.6	1.1	0.81	1.28	0.98	0.55	1.43	1.24	0.94	1.16		1.24	1.13	1.08	0.89	1.35	1.4
Melanoma_5-FU.1	1	1.81	0.8	0.64	0.66	1.09	0.74	1.56	2.88	0.89		1.1	0.94	1.98	1.52	0.65	1.13	1.19	0.96	0.98	1.37	0.35	0.84	0.36	1.55	0.69	1.44	0.34	0.65	1.1	1.07	1.49	1.1	1.7	1.63	0.68	1.63	0.62	1.29	1.23	0.94	1.02	1	1.07	1.38	1.12	0.91	1.27	1.09
Melanoma_5-FU.2	0.92	1.53	0.9	0.99	0.52	1.27	0.87	1.4	1.55	0.74	0.28	1.48	1.16	1.78	0.84	0.69	1.05	1.19	0.93	0.91	0.76	0.34	0.88	0.67	1.28	0.64	1.43	0.38	0.39	0.97	1.17	1.7	1.11	1.07	1.28	0.95	1.21	0.64	1.2	1.37	0.99	1.09	0.6	1.06	1.38	1	0.96	0.93	1.2
Melanoma_DOXO	1.16	1.43		0.91	0.37	1.18	0.67	0.88	1.03	0.33	0.62	0.98	1.07	1.46	0.89	0.65	0.52	1.4	0.93	0.56	0.55	0.18	1	0.43	0.24	0.27	2.81	0.43	0.64	1.45	1.16	0.82	0.98	1.19	0.35		1.25	0.52	1.47	1.68	1.08	0.61		1.76	0.98	1	0.95	1.74	0.45
Melanoma_DOXO.1	0.86	1.71	0.72	0.69	0.36	1.27	0.92	1.36	1.35	0.43		1.2	1	1.64	0.65	0.66	0.48	0.95	0.9	0.58	0.51		0.83		1.75	0.43	1.73	0.21	0.47	1.24	1	1.49	0.81	1.03	1.64	0.55	1.14	0.55	1.17	1.34	0.86	0.68	0.75	1.25	1.22	1.07	0.89	1.25	0.68
Melanoma_DOXO.2	0.66	1.56	0.66	0.61	0.48	0.81	0.85	1.22	1.23	0.31	1	1.32	1.27	1.73	1.25	0.23	0.49	1.25	0.91	0.56	0.61	2.93	0.86	0.28	1.37	0.4	2.1	0.33	1.05	1.32	0.98	1.72	0.74	0.6	1.89	0.69	0.95	0.56	1.18	1.42	0.97	0.64	0.39	1.29	1.3	1.12	0.94	1.6	0.66
Melanoma_MTX	1.31	1.77	0.49	1.24	0.64	1.16	0.47	0.94	0.86	1.15	1.44	1.05	0.78	1.63	1.02	0.43	1.16	1.55	0.9	1.05	0.65	0.62	0.97	0.8	0.37	0.62	2.35	0.61	1.18	1.2	1.2	1.62	0.73	1.54	1.15	1.08	0.56	0.57	1.32	1.31	1.12	1.15	0.4	1.09	1.09	1.19	0.94	1.69	1.76
Melanoma_MTX.1	1.07	1.61	0.8	0.63	0.58	1	0.93	1.57	1.74	1.15		1.5	0.67	1.79	1.38	0.65	1.28	0.88	0.91	1.15	0.95	0.57	0.87	0.71	1.01	0.85	1.39	0.32	0.71	0.94	1.14	1.43	0.86	1.02	1.97	1.38	1.04	0.61	1.34	1.32	0.9	1.17	0.58	1.05	1.42	0.99	0.87	0.85	1.42
Melanoma_MTX.2	0.83	1.66	0.86	0.8	0.53	0.92	0.98	1.11	1.82	1	1	1.71	0.63	1.77	1.03	0.82	1.26	1.09	0.93	1.07	0.46	0.6	0.85	0.82	0.9	0.82	1.69	0.42	0.6	1.06	1.09	0.89	0.56	1	3.22	0.89	0.99	0.54	1.16	1.59	0.96	1.06	0.56	1.21	1.37	0.94	0.93	0.95	1.21
Melanoma_PCTL	1.19	1.37	0.45	1.19	1.64	1.24	0.51	1.18	0.99	0.99	1	0.84	0.6	1.33	1.04	0.69	1.2	1.15	1.01	1.02	0.66	0.44	1.08	0.62	0.69	0.73	4.79	0.46	1.05	0.97	1.01	0.9	0.75	1.35	0.48	0.83	1.32	0.58	1.09	1.44	1.17	0.87		1.67	1.15	0.74	0.98	1.35	1.25
Melanoma_PCTL.1	0.85	1.25	0.66	0.9	1.84	1.16	0.75	1.85	1.19	0.94	1.76	1.44	0.59	1.48	1.11	0.88	1.68	0.94	1.01	1.22	1.09	0.54	1.06	0.64	1.3	0.92	3.25	0.38	0.97	0.86	0.91	1.41	1.16	1.12	1.17	0.84	1.05	0.64	1.04	1.41	0.99	0.94	0.49	1.29	1.44	0.89	0.99	1	0.97
Melanoma_PCTL.2	0.83	1.36	0.72	0.75	1.55	0.92	1	1.59	1.23	1.04		1.51	0.54	1.37	1.54	0.92	1.41	0.8	1	1.07	0.88	0.53	1.02	0.84	1.15	0.86	3.59	0.42	0.8	0.72	0.93	1.47	1.06	0.87	1	1.04	1.24	0.64	0.92	1.7	1	1	0.59	1.21	1.33	0.7	1	1.05	0.86
Melanoma_TDX	0.86	1.14	0.59	1.11	1.02	0.94	0.96	1.38	1.02	1.59	0.56	1.02	0.87	1.52	1.38	0.49	1.44	1.07	0.84	1.21	0.54	0.68	0.96	1.02	0.4	1	2.78	0.61	1.24	1.3	0.95	0.97	1.44	0.76	0.67	1.5	1.09	0.45	1.29	1.23	1.01	1.28	1.31	1.38	1.03	1.08	0.94	1.24	1.26
Melanoma_TDX.1	0.89	1.05	0.65	0.89	1.14	0.77	0.93	1.78	1.45	1.57		1.69	0.59	1.63	1.4	0.52	1.78	1.19	0.92	1.29	0.84	1.03	0.88	0.9	0.78	1.07	1.83	0.44	0.8	0.96	1.1	1.2	0.92	1.09	1.32	0.98	1.56	0.54	1.04	1.28	0.92	1.29	0.6	1.17	1.36	1.13	1.02	1.06	1.18
Melanoma_TDX.2	0.68	1.24	0.86	1.03	0.92	1.14	1.05	1.52	1.3	1.29	1	2.23	0.68	1.74	1.06	1.54	1.62	1.16	0.96	1.33	1.05	0.67	1.02	0.85	0.78	1.05	1.42	0.54	0.96	0.98	1	0.93	0.84	1.65	2.07	0.58	1.27	0.56	1.07	1.57	1.08	1.21	1.29	1.26	1.22	1.01	0.95	1.08	0.97
Lung_5-FU	2.04	1.67	3.42	0.84	2.3	1.75	0.57	0.82	1.12	1.9		1.43	1.73	0.87	1.39	1.05	1.72	0.88	1.13	0.66	1	0.89	1.2	0.86	1.93	1.72	1.12	2.53	1.19	0.93	1.42	0.68	0.98	1.67	1.04	1.73	1.12	2.35	1.02	0.84	1.01	1.56	1.77	0.69	1.21	1.21	1.16	0.91	1.85
Lung_5-FU.1	1.96	1.54	2.95	0.91	2.16	1.69	0.88	1.04	1.43	1.91	1	1.01	1.97	0.98	1.46	1.06	1.7	0.75	1.2	0.65	0.9	0.73	1.25	1.03	2.6	1.75	1.02	2.49	1.35	0.72	1.36	0.83	0.47	1.27	0.99	1.46	1.1	2.44	1.02	0.96	0.87	1.58	1.22	0.65	1.21	1.24	1.18	0.85	1.44
Lung_5-FU.2	1.85	1.48	3.38	0.82	2.44	1.74	0.68	0.6	1.3	1.44	1.25	1.04	1.62	0.9	1.1	1.05	1.89	1.03	1.23	0.68	1.05	1.09	1.12	0.78	2.29	1.87	1.01	2.37	1.27	0.84	1.45	0.91	1.04	1.3	1.16	1.6	1.19	2.41	1.14	0.83	0.96	1.44	1.98	0.67	1.22	1.09	1.17	0.73	2.08
Lung_DOXO	1.24	0.8	0.64	0.67	1.07	0.76	1.16	1.04	1.26	3.2	1.36		2.47	0.97	1.23	0.97	1.85	0.91	1.2	1.45	2.82	3.35	1.03	1.59	1.04	2.09	0.84	3.89	1.15	1.01	0.83	0.38		1.51		1.89	1.67	1.58	0.81	0.72	1.11	1.16		1.21	1.14	0.46	1.05	0.96	2.42
Lung_DOXO.1	1.31	0.68	0.67	0.69	0.9	1.14	2.16	3.68	1.79	3.31	0.74	1	2.13	0.82	0.78	1.17	2.1	0.88	1.29	1.39	2.65	2.99	0.96	1.58	1.09	1.96	0.74	3.11	1.17	1.16	0.81	0.36	1.61	1.34	0.81	1.71	1.35	1.38	0.86	0.63	1	1.4	1	1.35	1	0.5	1.32	0.87	1.79
Lung_DOXO.2	1.04	0.76	0.93	0.68	1.1	0.59	1.05	1.34	1.01	3.09	0.91		2.14	0.84	0.7	1.16	1.8	1.07	1.31	1.38	1.35	0.61	1.02	1.47	1.27	1.85	0.8	3.89	1.34	0.5	0.82		0.71	1.49	0.89	3.5	1.17	1.61	0.8	1.02	1	1.14		1.26	1.17	0.61	1.18	0.88	1.38
Lung_MTX	1.4	1.14	2.22	0.73	1.77	1.15	0.96	0.78	1.31	1.21	1.23	1	1.92	0.72	1.49	1.16	1.29	1.16	0.88	0.6	1.06	0.73	0.9	0.9	1.73	1.49	1.22	2.13	1.21	0.98	1.22	0.98	1.01	1.39	1.44	1.39	0.82	1.94	1.36	0.6	0.81	1.09	2	0.87	0.89	1.35	0.86	0.85	1.23
Lung_MTX.1	1.64	1.11	2.83	0.65	1.93	1.08	1.35	0.76	1.13	1.08	1.39		1.8	0.78	1.04	1.25	1.35	1.02	0.88	0.52	0.89	0.99	1	0.88	1.88	1.81	1.19	2.4	1.25	1.02	1.36	0.83	0.83	0.98	1.61	1.37	1.2	1.91	1.41	0.7	0.75	1	2.06	0.78	0.88	1.35	0.83	0.75	1.2
Lung_MTX.2	1.57	1.09	2.2	0.69	2.25	1.03	0.94	0.61	0.9	1.01	0.85	0.65	2.18	0.73	1.44	1.76	1.22	1.24	0.91	0.56	1.09	1	0.86	0.74	1.68	1.46	1.31	1.85	1.55	1.08	1.4	0.94	0.74	1.15	1.82	2	0.65	1.97	1.13	0.77	0.75	1.13		0.84	0.89	1.33	0.89	0.84	1.33
Lung_PCTL	1.5	1.12	1.32	0.98	2.56	1.14	0.8	0.82	0.88	1.83	1.01	1	1.8	0.85	1.04	0.82	1.19	1.08	1.14	0.7	1.85	0.78	0.99	1	2.65	1.19	2.39	1.94	1.1	1.11	1.29	0.98	1.38	1.05	1.32	1.12	0.83	2.07	1.1	0.69	1	0.86		0.8	0.92	1.21	0.96	0.86	1.7
Lung_PCTL.1	1.39	1.11	1.36	1.1	2.09	1.05	0.94	0.76	1.1	1.55	1.12		1.72	0.86	1.1	1.32	1.07	0.93	1.12	0.69	1.44	0.75	1	0.96	1.57	1.43	2.49	2.22	0.85	1.13	1.09	1.17	1.21	0.76	0.92	1.4	0.95	2.03	1.09	0.61	0.87	0.68	1	0.79	0.89	1.1	0.99	1.11	1.26
Lung_PCTL.2	1.23	1.09	1.76	0.86	2.72	0.94	0.44	0.94	1.07	1.39	1.75	0.6	1.81	0.76	1.35	1.14	1.15	1.02	1.14	0.69	1.08	0.66	0.91	0.77	1.94	1.34	2.35	2.09	0.72	0.81	1.16	1.04	1.03	1.25	1.32	1.15	0.68	2.02	1.13	0.62	0.96	0.82		0.8	0.89	1.21	1.06	0.89	1.4
Lung_TDX	1.84	1.44	3.42	0.82	1.58	1.29	0.9	0.61	0.96	1.47	0.72	1.06	1.98	0.81	1.39	1.43	1.45	1.13	0.9	0.95	0.8	0.85	0.87	0.76	1.39	1.85	1.23	2.22	1.18	1.28	1.35	0.52	0.95	1.17	1.53	1.66	0.81	1.98	1.04	0.82	0.81	1.09		0.93	0.97	1.43	0.86	0.97	1.35
Lung_TDX.1	1.49	1.31	2.66	0.85	1.6	1.45	1.45	0.62	1.36	1.55	1.1	0.92	2.25	0.83	1.19	1.21	1.52	1	0.87	0.96	0.83	0.94	0.95	0.81	2.11	1.97	1.17	2.14	1.23	1.04	1.03	0.92	1.01	0.92	1.62	1.04	0.83	1.88	1.28	0.75	0.78	1.12	0.74	0.84	0.99	1.32	0.88	0.83	1.15
Lung_TDX.2	1.45	1.29	2.94	0.72	1.77	1.36	0.81	0.59	0.76	1.16	1.16	0.97	2.36	0.73	1.65	1.38	1.4	1.23	0.91	0.92	1.26	1.3	0.88	0.72	1.32	1.79	1.16	2.04	1.13	1.13	1.19	0.87	0.85	1.07	1.7	1.49	0.92	2.04	1.25	0.75	0.82	1.14		0.86	1.04	1.33	0.91	0.74	1.12
Colon_5-FU	1.36	1.15	1.04	1.77	0.6	1.5	1.45	1.3	0.73	0.43	0.82		0.63	0.86	0.73	1.21	0.8	0.85	1.12	0.7	1.36	0.78	1.07		5.46	0.59	0.47	0.72	1.4	0.83	1.06	1.3	0.88	1	1.4	0.52	1.15	1.56	0.61	0.91	1.07	0.76	1.87	0.85	1.24	0.83	0.93	0.86	0.35
Colon_5-FU.1	0.81	1.72	0.62	1.94	0.6	1	0.53	1.28	1.03	0.45	0.5	1	0.58	0.91	1.32	0.48	0.69	0.97	1.17	0.76	0.42	0.58	1.21	0.51	0.72	0.53	0.69	0.89	1.2	0.71	1.29	1.03	0.75		0.66	0.23	0.91	1.66	0.75	1.12	0.93	1.12	1.26	1.08	1.5	0.89	1.07	1.38
Colon_5-FU.2	0.93	1.62	0.4	1.81	0.72	1.36	0.83	1.29	1.54	0.4		0.67	0.75	0.94	1.74		0.43	0.65	1.05	0.77	0.3	0.66	1.24	0.4	0.22	0.47	0.76	0.83	1.39	0.79	1.27	2.01	0.88	0.46	0.4		0.76	1.6	0.81	1.08	0.98	1.1	2.32	0.96	1.31	0.79	1.07	1.07	1
Colon_DOXO	1.42	0.9	3.01	1.84	3.63	0.97	2.49	1.5	0.57	1.52	7.03		1.01	0.93	0.61	1.61	1.21	1.11	1.59	1.21	1.75	2.55	1.35	1.78	2.41	2.27	0.3	0.8	2.11	0.49	1.01	1.12	0.66	3.57		1.38	1.46	1.08	0.77	1.11	1.33	0.79	1.98	0.73	0.79	0.61	1.45	1.06	3.03
Colon_DOXO.1	1.05	1.62	1.01	1.87	1.51	1.3	1.29	2.06	1.28	1.04	1.73	0.54	0.29	1.28	0.75		0.87	1.02	1.29	1.63	0.55	0.64	1.38	0.85	0.51	1.9	1.11	1.24	1.49	0.47	1.37	0.74	1.24	0.96	0.76	1.17	0.7	1.72	1.01	1.03	1.22	1.43	0.28	1.03	1.38	0.5	1.2	1.55	0.67
Colon_DOXO.2	0.85	1.66	1.4	1.39	1.92	1.05	0.68	2.12	1.43	1.01			0.48	1.17	1.36	1	0.92	0.89	1.17	1.73	0.33	0.99	1.52	0.71	0.32	1.98	1.26	1.02	1.44	0.44	1.26	1.17	1.53	0.82	0.38	0.51	0.73	1.6	1.07	0.93	1.06	1.7	2.43	1.15	1.49	0.48	1.19	1.5	0.35
Colon_MTX	1.42	0.97	1.11	1.48	0.9	1.19	0.75	1.64	0.96	0.47	0.55	1	0.51	0.79	0.93	0.67	0.73	0.97	0.93	1.57	1.56	2.04	0.98	1.24	1.14	1.25	0.53	1.06	1.1	1.37	1.07	0.85	1.06	0.49	0.53	0.75	1.1	1.43	0.64	0.9	0.9	1.13	1.16	0.79	0.88	0.99	0.84	0.96
Colon_MTX.1	1.45	1.79	0.87	1.8	2.07	1.4	1.22	1.13	1.08	1.75	1.16	0.63	0.29	0.89	0.91	0.68	1.16	0.66	1.33	1.18	1.56	1.44	1.41	1.71	0.74	1.6	0.64	1.4	2.03	1	1.31	0.81	1.28	1.28	4.71	1.42	1.32	1.38	0.69	1.16	1.33	0.85	1.6	1.03	0.97	0.81	1.38	1.19	1.18
Colon_PCTL	0.85	0.93	1.1	2.41	5.43	1.71	1.51	1.35	1.19	1.67	2.28	0.49	0.23	0.96	0.64	1.46	1.3	1.03	1.82	1.23	2.4	11.3	1.83	1.8	0.78	1.97	1	2.08	2.22	0.51	1.21	1.86	1.29	0.16	1.34	2.34	1.17	1.28	0.72	1.29	1.72	1.08		0.66	0.99	0.53	1.78	1.26	0.73
Colon_PCTL.1	0.81	1.27	1.06	1.52	3.06	1.25	0.85	1.15	0.83	0.89	0.94	1.07	0.51	0.83	1.03	0.36	0.74	1.08	0.95	1.56	0.64	0.76	1.24	1.21	0.75	1.12	1.42	0.94	1.13	0.64	1.06	0.89	1.02	0.33	1.29	0.54	1.16	1.55	0.56	1.11	0.92	1.28	1.07	1.15	1.31	0.76	1.05	1.37	0.13
Colon_PCTL.2	0.93	1.18	0.89	1.74	3.27	0.98	0.69	1.18	0.98	0.86		0.57	0.56	0.97	0.6	0.18	0.75	1.33	1.15	1.54	0.69	0.53	1.14	1.23	0.56	1.07	1.63	1.28	1.23	0.74	1.06	0.64	0.99		0.54	0.22	1.35	1.46	0.73	1.17	1.11	0.95	0.69	1.12	1.28	0.86	1.11	1.41
Colon_TDX	1.64	1.09	1.84	1.41	1.21	1.39	1.04	1.65	0.61	0.75	1.09	1.04	0.75	0.92	0.83	1.35	0.73	0.91	0.97	1.7	1.82	1.95	0.96	0.95	1.5	1.56	0.47	0.93	1.17	1.1	1.16	0.94	0.94	0.38	0.35	0.76	1.08	1.47	0.64	1.06	1.01	1.11		0.82	0.99	1.09	0.81	0.92	0.22
Colon_TDX.1	1.32	1.03	1.23	1.83	2.15	1.13	1.38	1.27	1.15	1.3	0.75	3.18	0.5	0.98	0.63		1.03	0.69	1.2	1.3	1.2	1.41	1.3	1.62	0.95	1.49	0.62	1.34	1.8	0.94	1.11	0.62	1.78	0.69	0.15	0.54	1.62	1.37	0.83	1.22	1.36	0.81	2.99	0.92	0.88	0.92	1.18	1.21	1.09
Colon_TDX.2	0.89	1.5	1.17	1.89	1.25	0.95	0.86	1.58	1.26	0.78	1.99	1	0.72	1.03	0.7		0.68	0.87	1	1.62	0.56	0.89	0.96	1	0.65	1.57	0.77	1.07	1.12	0.93	1.16	0.58	1.25	0.61	0.66	0.53	1.59	1.54	0.77	1.17	0.97	1.24	0.79	1.02	1.14	1.04	0.87	1.46	0.6
[truncated: 206 more columns]

## Sheet: B8_0008283
	IPI00000874	IPI00002135	IPI00004968	IPI00005490	IPI00007063	IPI00007926	IPI00008575	IPI00010130	IPI00013297	IPI00013744	IPI00013862	IPI00013890	IPI00013981	IPI00014197	IPI00014310	IPI00015836	IPI00018274	IPI00018352	IPI00020557	IPI00020956	IPI00021304	IPI00021700	IPI00023530	IPI00025244	IPI00026268	IPI00026848	IPI00027350	IPI00028955	IPI00031681	IPI00031713	IPI00044681	IPI00102313	IPI00102661	IPI00106698	IPI00163187	IPI00179953	IPI00183015	IPI00215893	IPI00217071	IPI00217474	IPI00217775	IPI00218493	IPI00218728	IPI00219604	IPI00219675	IPI00219994	IPI00220834	IPI00220867	IPI00221394
PROTEIN.ID	IPI00000874	IPI00002135	IPI00004968	IPI00005490	IPI00007063	IPI00007926	IPI00008575	IPI00010130	IPI00013297	IPI00013744	IPI00013862	IPI00013890	IPI00013981	IPI00014197	IPI00014310	IPI00015836	IPI00018274	IPI00018352	IPI00020557	IPI00020956	IPI00021304	IPI00021700	IPI00023530	IPI00025244	IPI00026268	IPI00026848	IPI00027350	IPI00028955	IPI00031681	IPI00031713	IPI00044681	IPI00102313	IPI00102661	IPI00106698	IPI00163187	IPI00179953	IPI00183015	IPI00215893	IPI00217071	IPI00217474	IPI00217775	IPI00218493	IPI00218728	IPI00219604	IPI00219675	IPI00219994	IPI00220834	IPI00220867	IPI00221394
GENE	PRDX1	TACC3	PRPF19	GOLPH3	HDGFRP3	C6orf108	KHDRBS1	GLUL	PDAP1	ITGA2	DTYMK	SFN	YES1	CDV3	CUL1	APPL1	EGFR	UCHL1	LRP1	HDGF	KRT2	PCNA;PCNA-AS1	CDK5	ZNF259	GNB1	LRPAP1	PRDX2	BOP1	CDK2	CD70	UHRF2	SRA1	TPX2	PELO	FSCN1	NASP	MALT1	HMOX1	FST	IFI16	CD74	HPRT1	PAFAH1B1	MAP2K1	RAC1	CSE1L	XRCC5	NAB2	DKC1;SNORA56
DESCRIPTION	Peroxiredoxin-1	Transforming acidic coiled-coil-containing protein 3	Pre-mRNA-processing factor 19	Golgi phosphoprotein 3	Hepatoma-derived growth factor-related protein 3	Isoform 1 of Deoxyribonucleoside 5'-monophosphate N-glycosidase	Isoform 1 of KH domain-containing, RNA-binding, signal transduction-associated protein 1	Glutamine synthetase	28 kDa heat- and acid-stable phosphoprotein	Integrin alpha-2	Thymidylate kinase	Isoform 1 of 14-3-3 protein sigma	Tyrosine-protein kinase Yes	Isoform 1 of Protein CDV3 homolog	Cullin-1	DCC-interacting protein 13-alpha	Isoform 1 of Epidermal growth factor receptor	Ubiquitin carboxyl-terminal hydrolase isozyme L1	Prolow-density lipoprotein receptor-related protein 1	Hepatoma-derived growth factor	Keratin, type II cytoskeletal 2 epidermal	Proliferating cell nuclear antigen	Cyclin-dependent kinase 5	Zinc finger protein ZPR1	Guanine nucleotide-binding protein G(I)/G(S)/G(T) subunit beta-1	Alpha-2-macroglobulin receptor-associated protein	Peroxiredoxin-2	Ribosome biogenesis protein BOP1	Cyclin-dependent kinase 2	CD70 antigen	Isoform 1 of E3 ubiquitin-protein ligase UHRF2	cDNA FLJ30398 fis, clone BRACE2008402, highly similar to Steroid receptor RNA activator 1	Uncharacterized protein	Protein pelota homolog	Fascin	Isoform 1 of Nuclear autoantigenic sperm protein	Isoform 2 of Mucosa-associated lymphoid tissue lymphoma translocation protein 1	Heme oxygenase 1	Uncharacterized protein	Interferon, gamma-inducible protein 16, isoform CRA_b	Isoform 2 of HLA class II histocompatibility antigen gamma chain	Hypoxanthine-guanine phosphoribosyltransferase	Isoform 1 of Platelet-activating factor acetylhydrolase IB subunit alpha	Isoform 1 of Dual specificity mitogen-activated protein kinase kinase 1	Isoform B of Ras-related C3 botulinum toxin substrate 1	Isoform 3 of Exportin-2	X-ray repair cross-complementing protein 5	Isoform 3 of NGFI-A-binding protein 2	H/ACA ribonucleoprotein complex subunit 4
PROTEIN.IDs	IPI00000874;IPI00640741;IPI00641244	IPI00002135;IPI00946746;IPI00966059;IPI00908659;IPI00946575;IPI00947073	IPI00004968;IPI01011381;IPI01009194;IPI01014174	IPI00005490;IPI00965013;IPI01010778	IPI00007063	IPI00007926;IPI00395835;IPI00967902	IPI00008575;IPI00082310;IPI00385834;IPI00479209	IPI00010130;IPI00942956	IPI00013297;IPI00926884;REVERSED_IPI00011875;IPI00292570;IPI00922578;IPI00926230;IPI00926484	IPI00013744	IPI00013862;IPI00787559;IPI00938328;IPI00892836	IPI00013890;IPI00411765	IPI00013981;IPI00005142;IPI00012036;IPI00015892;IPI00016871;IPI00025489;IPI00027174;IPI00029769;IPI00165947;IPI00166845;IPI00216602;IPI00216603;IPI00216604;IPI00216605;IPI00216859;IPI00217776;IPI00218021;IPI00218416;IPI00218417;IPI00218418;IPI00218419;IPI00218421;IPI00218422;IPI00218423;IPI00218424;IPI00219012;IPI00220253;IPI00220254;IPI00298625;IPI00304578;IPI00328245;IPI00332838;IPI00374861;IPI…	IPI00014197;IPI00793920;IPI00798278;IPI00795163;IPI00964446;IPI00966255;IPI00966539	IPI00014310;IPI01010643;IPI00917192	IPI00015836;IPI00794130;IPI00945171	IPI00018274;IPI00915452;IPI00924546;IPI00221346;IPI00221347;IPI00221348;IPI00943104;IPI01013089;IPI00926683	IPI00018352;IPI00964945;IPI00967387;IPI00967971;IPI00966258;IPI00967062	IPI00020557;IPI00032063;IPI00917696;IPI00448904	IPI00020956;IPI00514127;IPI00514330;IPI00643908;IPI00922032	IPI00021304	IPI00021700	IPI00023530;IPI00827700	IPI00025244;IPI00657912;IPI00657874;IPI00743797	IPI00026268;IPI00642117;IPI00639998;IPI00640462	IPI00026848;IPI00966982	IPI00027350;IPI00794777;IPI00909207;IPI00375401	IPI00028955;IPI00741996;IPI00979937	IPI00031681;IPI00260318;IPI00910650;IPI00023503	IPI00031713;IPI00909266	IPI00044681;IPI00395464	IPI00102313;IPI00982177	IPI00008477;IPI00102661;IPI00978939	IPI00106698	IPI00163187;IPI00747810;IPI00894286;IPI00893542;IPI00894471	IPI00179953;IPI00219821;IPI00332499;IPI00646459;IPI00977790;IPI00977883;IPI00978413;IPI00983159;IPI01015635;IPI00639912;IPI01014799;IPI00984344;IPI00982556	IPI00009540;IPI00183015	IPI00215893;IPI00877645	IPI00021081;IPI00217070;IPI00217071	IPI00003443;IPI00217474;IPI00217475;IPI00909417;IPI00384836;IPI00642094;IPI00940508;IPI00103253;IPI00397542;IPI00397544;IPI00398847;IPI00412281;IPI00645957;IPI00893471	IPI00217775;IPI00022933;IPI00607573;IPI00977613;IPI00978259;IPI00979189;IPI00982274	IPI00218493;IPI00873466	IPI00218728;IPI00953036;IPI00760905;IPI00873228;IPI00909586	IPI00219604;IPI00797850	IPI00010271;IPI00219675;IPI00023138	IPI00022744;IPI00219994;IPI00910298;IPI01016026;IPI00219762;IPI00910737	IPI00220834;IPI00871391;IPI00926445	IPI00019432;IPI00220133;IPI00220866;IPI00220867;IPI00336119;IPI00916539;IPI00916862;IPI00917111;IPI00917438	IPI00221394;IPI00874145;IPI00915274;IPI00852712;IPI00852780;IPI00893397;IPI00893630
REF ABUNDANCE	9820000000	45300000	835000000	16400000	17700000	183000000	753000000	290000000	375000000	115000000	195000000	259000000	215000000	279000000	377000000	21800000	32600000	1150000000	108000000	1720000000	490000000	684000000	86100000	340000000	173000000	302000000	591000000	467000000	51300000	147000000	17800000	96800000	86800000	46000000	2640000000	1620000000	12100000	2300000	2680000	239000000	53000000	168000000	367000000	149000000	173000000	4100000000	5210000000	38000000	978000000
PEPTIDES	16	9	13	3	3	6	8	7	12	2	5	13	3	5	10	4	7	10	14	20	9	8	6	10	5	14	13	14	5	4	3	3	10	6	26	32	5	4	2	19	6	6	13	5	3	32	30	5	16
Melanoma_5-FU	0.85	0.69	1.36	1.48	1.25	0.79	1.31	1.2	1.27	0.48	0.45	0.53	0.84	1.24	1.14	1.1	0.98	0.97	0.75	1.63	1.01	1.26	1.05	1.73	1.56	1.06	2.58	1.09	1.15	1.04	0.87	0.76	0.29	0.58	2.15	1.71	0.72		1.12	1.63	0.96	1.17	1.76	1.1	1.59	0.88	0.88	1.42	1.32
Melanoma_5-FU.1	0.67	0.8	1.86	1.32	0.96	0.53	1.19	0.92	1.08	0.54	0.34	0.49	0.65	0.93	1.07	1.7	1.63	1.33	0.96	1.55	0.7	1.39	1.51	1.26	2.11	1.15	2.55	1.11	1.03	0.81	0.75	1.06	0.53	1.34	1.72	1.29	0.88	1.88	0.64	2.78	1.19	1.67	1.71	0.9	1.71	1.2	0.96	1.37	1.42
Melanoma_5-FU.2	0.72	0.9	1.78	1.38	1.13	0.62	1.19	1	1.22	0.43	0.38	0.55	0.39	0.89	1.17	1.07	1.21	1.21	0.81	1.67	2.01	1.44	1.53	1.36	2.07	1.07	2.8	1.07	1.1	1.57	0.93	0.89	0.28	1.19	1.96	1.33	0.94	1.63	1.08	2.55	1.54	1.63	2.08	0.89	1.86	1.11	1.29	1.58	1.37
Melanoma_DOXO	1.08		0.93	0.93	0.79	0.83	1.4	1.38	1.14	0.44	0.43	0.33	0.64	1.16	1.16	1.19	1.25	1.18	1.43	1.66	0.35	1.03	1.15	1.5	1.38	2.18	2.65	0.91	1.12	2.04	0.83	0.9	0.6	0.67	1.73	1.12	0.68		0.48	1.48	1.74	1.06	1.62	0.77	1.48	0.6	0.79	1.43	1.35
Melanoma_DOXO.1	0.78	0.72	1.7	1.35	1.19	0.58	0.95	1.27	1.13	0.52	0.21	0.36	0.47	0.87	1	1.03	1.14	1.42	1.11	1.76	0.98	1.18	1.16	1.41	1.62	1.73	2.53	0.93	1.13	1.15	0.56	1.25	0.48	0.99	1.88	1.02	0.95	1.08		2.43	2.32	1.25	1.63	0.79	2	0.82	1.11	1.39	1.35
Melanoma_DOXO.2	0.82	0.66	1.62	1.21	0.75	0.6	1.25	0.74	1.19	0.49	0.33	0.28	1.05	0.99	0.98	0.6	0.95	1.34	1.08	1.55	0.46	1.04	1.08	1.57	1.96	1.56	2.57	0.81	1.54	1.65	0.76	1.14	1.6	0.92	1.69	1.07	1.02		1	2.37	1.23	1.22	1.58	1	1.92	0.86	1	1.48	1.37
Melanoma_MTX	0.93	0.49	1.4	1.02	1.07	1	1.55	1.46	1.27	0.38	0.61	0.27	1.18	1.25	1.2	1.54	0.56	0.33	0.79	1.29	0.58	1.12	1.34	2.01	1.42	0.98	2.09	0.77	1.69	1	1.11	1.05	0.19	0.72	2.42	1.55	0.6	1	0.63	1.8	0.8	1.49	1.52	1.19	1.69	1.02	1.02	1.85	1.36
Melanoma_MTX.1	0.72	0.8	2.05	1.28	0.65	0.7	0.88	1.78	1.2	0.46	0.32	0.73	0.71	0.77	1.14	1.02	1.04	0.88	0.82	1.48	1.23	1.46	1.42	1.38	1.91	0.83	2.5	0.79	1.5	0.63	0.68	1.36	0.85	1.3	1.84	1.48	0.83	0.53	0.74	2.31	2.09	1.71	1.55	1.94	1.75	1.25	1.28	1.32	1.26
Melanoma_MTX.2	0.76	0.86	1.91	1.37	1.05	0.71	1.09	1.33	1.05	0.39	0.42	0.32	0.6	0.81	1.09	1	0.99	1.45	0.77	1.45	1.48	1.3	1.05	1.46	1.54	0.84	2.91	0.8	1.15	1.42	1.17	0.93	1.34	1.2	1.76	1.53	0.79	1.04	1.79	2.54	1.25	1.66	2.04	1.38	2.08	1.31	1.25	1.15	1.38
Melanoma_PCTL	1.14	0.45	1.25	1.7	0.86	0.53	1.15	1.59	0.85	0.52	0.46	0.51	1.05	0.92	1.01	1.35	1.32	0.74	0.72	1.08	1.72	1.28	1.15	1.51	1.27	1.48	2.68	0.89	0.83	1.44	0.84	0.99	0.47	1.34	2.02	1.15	0.77	0.63	0.81	1.69	0.96	1.02	1.53	1.22	1.43	1.02	0.8	1.99	0.93
Melanoma_PCTL.1	0.92	0.66	1.87	1.45	0.41	0.79	0.94	1.07	0.72	0.7	0.38	0.38	0.97	0.74	0.91	1.12	1.05	1.32	0.79	1.28	1.3	1.58	1.53	1.48	1.91	1.18	2.32	0.8	1.42	0.87	0.73	1.4	0.49	1.73	2.05	0.99	1.01	0.55	1.01	2.33	2.07	1.51	1.36	1.08	1.91	1.25	0.96	1.92	0.97
Melanoma_PCTL.2	1.02	0.72	1.88	1.96	0.51	0.48	0.8	1.9	0.73	0.41	0.42	0.39	0.8	0.78	0.93	0.87	1.24	1.26	0.7	1.48	0.53	1.38	1.43	1.65	1.8	1.14	2.27	0.85	0.94	0.72	0.71	1.03	0.41	1.63	1.99	1	0.57	0.59	1.06	2.53	2.07	1.23	1.54	1.04	1.93	1.32	0.91	1.87	1.06
Melanoma_TDX	0.85	0.59	1.43	1.47	0.81	0.83	1.07	1.68	0.82	0.48	0.61	0.78	1.24	0.7	0.95	0.76	1.09	1.03	1.1	1.19	0.78	1.4	1.26	1.47	1.39	1.62	2.55	1.17	1.98	1.72	1	0.9	0.29	1.17	1.94	1.61	0.82		0.54	1.74	0.81	1.04	1.36	1.06	1.45	1.07	0.83	1.59	1.06
Melanoma_TDX.1	0.77	0.65	1.84	1.39	1.38	0.66	1.19	1.18	0.75	0.49	0.44	0.15	0.8	0.67	1.1	1.09	1.56	1.51	1.15	0.97	0.97	1.49	1.67	1.28	2.19	1.3	2.34	1.07	3.2	1.03	1.08	1.37	0.44	1.35	1.85	1.25	0.87	0.2	0.99	2.67	1.53	1.18	1.06	0.95	1.56	1.31	0.99	1.56	1.11
Melanoma_TDX.2	0.79	0.86	1.7	1.69	0.57	0.56	1.16	1.32	0.99	0.31	0.54	0.08	0.96	0.56	1	1.65	1.27	1.55	0.96	1.12	0.23	1.59	1.71	1.29	1.55	1.48	2.36	0.96	3.03	1.79	0.65	0.94	0.49	1.36	1.79	1.41	0.71	1.67	0.86	2.73	1.63	1.14	1.35	1.14	2.14	1.29	0.98	1.34	1.2
Lung_5-FU	1.2	3.42	1	0.97	1.1	1.29	0.88	0.74	1.23	1.59	2.53	0.24	1.19	2.01	1.42	1.67	1.12	1.63	0.65	1.31	1.8	1.14	1.21	0.9	0.43	0.46	0.3	1.07	1.16	1.05	0.96	1.06	2.06	1.07	0.78	1.38	1.43	0.62	1	0.61	1.17	1.6	1.52	0.77	0.78	1.53	1.32	0.51	0.92
Lung_5-FU.1	1.1	2.95	1.06	1	1.15	1.04	0.75	0.74	1.17	1.3	2.49	2.01	1.35	1.86	1.36	1.27	1.1	2.61	0.92	1.54	2.2	1.11	1.01	0.74	0.46	0.51	0.1	0.98	1.15	1.38	1.42	0.69	2.41	1.08	0.68	1.31		0.51		0.68	1.33	1.51	1.33	0.86	0.79	1.73	1.28	0.81	0.95
Lung_5-FU.2	1.16	3.38	1	1.09	0.98	1.16	1.03	0.6	0.97	1.35	2.37	2.8	1.27	1.85	1.45	1.3	1.19	1.88	0.8	1.37	1.28	1.1	1.03	0.84	0.44	0.51	0.08	0.89	1.16	0.75	1.46	1.05	1.89	1.13	0.73	1.26	1.19	0.94	1	0.77	1.04	1.44	1.39	0.88	0.81	1.65	1.17	0.67	0.99
Lung_DOXO	0.89	0.64	0.68		0.48	1.27	0.91	1.86	1.12	2.07	3.89	0.31	1.15	1.14	0.83	1.51	1.67	2.45	1.68	0.93	1.14	1.16	1.66	0.78	0.64	1.44	0.27	0.41	1.17	0.8	0.75	1.03	1.81	1.16	0.63	1.39				0.87	0.96	1.46	0.99	1.5	0.5	1.29	0.93	0.65	0.44
Lung_DOXO.1	0.93	0.67	0.68	1	0.62	1.38	0.88	0.96	0.92	2.54	3.11	0.7	1.17	1.09	0.81	1.34	1.35	2.27	0.99	1.03	1.13	1.2	1.83	2.06	0.65	1.49	0.23	0.36	1.2	0.68	0.74	0.67	2.71	1.14	0.66	1.14	1.65	1	1	1.44	0.96	1.24	0.98	1.8	0.49	1.26	0.94		0.37
Lung_DOXO.2	1.01	0.93	0.65		0.87	1.47	1.07	1.1	0.96	2.63	3.89	0.41	1.34	1.21	0.82	1.49	1.17	2.18	1.27	0.84	1.13	1.25	2.3	0.65	0.65	1.39	0.21	0.51	1.31	0.71	0.84	0.9	1.32	1.05	0.62	1.19				1.66	0.26	1.37	0.91	1.64	0.47	1.25	0.96	0.64	0.31
Lung_MTX	1.11	2.22	1	0.93	1.2	1.18	1.16	0.78	1.49	2.07	2.13	0.35	1.21	1.41	1.22	1.39	0.82	3.21	0.87	1.19	1.86	0.92	1.07	0.59	0.61	0.65	0.28	0.8	0.98	0.85	0.7	0.94	2.29	0.93	0.6	1.44	1	1	1	1.3	1.24	1.49	1.3	0.91	0.7	1.34	1.07	0.81	0.88
Lung_MTX.1	1.12	2.83	0.97	0.63	1.3	1.11	1.02	0.82	1.35	1.66	2.4	1.73	1.25	1.11	1.36	0.98	1.2	2.82	0.83	1.07	1.55	0.95	1.14	0.58	0.5	0.7	0.36	0.84	1.03	1.03	1.38	0.73	2.15	0.68	0.58	1.37	1.17	1.08		0.98	1.41	1.41	1.12	1.12	0.63	1.22	1.06	0.38	0.89
Lung_MTX.2	1.17	2.2	0.94	1.09	1	1.43	1.24	0.72	1.35	2.37	1.85	0.9	1.55	1.43	1.4	1.15	0.65	3.07	0.88	1.24	1.57	0.98	1	0.53	0.64	0.61	0.12	0.83	1.09	0.64	0.93	1.03	2.13	0.88	0.64	1.57	0.43	1.95	1	1.48	0.11	1.33	1.16	0.92	0.58	1.33	1.15	0.48	0.94
Lung_PCTL	1.21	1.32	0.94	0.7	0.94	2.1	1.08	0.62	1.36	2.3	1.94	0.74	1.1	1.93	1.29	1.05	0.83	2.72	1.19	1	1.48	1.1	1.16	0.76	0.72	0.95	0.42	0.71	0.59	0.99	1.35	1.28	2.31	0.92	0.51	1.1	0.51	1.7	1	0.52	1.69	1.28	1.41	1.21	0.56	1.19	0.77	0.53	0.75
Lung_PCTL.1	1.1	1.36	0.87	0.71	1.01	1.24	0.93	0.59	1.45	1.89	2.22	0.33	0.85	1.73	1.09	0.76	0.95	2.94	0.95	1.16	1.88	0.91	1.38	0.61	0.71	0.98	0.31	0.7	0.99	1.07	1.45	0.84	2.55	0.8	0.47	0.96		1.08		0.79	1.27	1.21	1.18	1.26	0.62	1.17	0.78	0.67	0.8
Lung_PCTL.2	1.19	1.76	0.91	0.57	1.16	0.88	1.02	0.6	1.24	2.5	2.09	0.41	0.72	2.15	1.16	1.25	0.68	3	0.81	1.09	1.64	1.07	1.14	0.64	0.59	0.81	0.11	1.1	0.72	0.93	1.17	1.22	1.77	0.86	0.5	1.22	1	2.48	1	0.71	0.44	1.18	1.25	0.92	0.61	1.28	0.89	0.4	0.75
Lung_TDX	0.99	3.42	1.03	0.98	1.36	1.37	1.13	0.8	1.58	2.1	2.22	1.51	1.18	1.52	1.35	1.17	0.81	2.84	0.86	1.08	1.25	0.9	1.13	0.55	0.54	0.63	0.21	0.91	1.1	1.13	0.75	0.91	2.31	0.78	0.62	1.44	6.39		1	0.81	1.19	1.3	1.34	0.68	0.62	1.31	1.13	0.63	1
Lung_TDX.1	1.08	2.66	1.01	0.86	1.27	1.41	1	0.63	1.59	1.61	2.14	1.3	1.23	1.63	1.03	0.92	0.83	3.35	1.01	1.12	2.18	0.93	1.21	0.56	0.54	0.69	0.25	0.97	1.02	0.82	0.94	0.81	2.26	0.77	0.59	1.45	0.51	1.04		0.62	1.16	1.28	1.27	3.35	0.69	1.27	1.07	0.35	1.03
Lung_TDX.2	1.15	2.94	1.1	0.85	1.26	1.43	1.23	0.62	1.24	1.97	2.04	1.16	1.13	1.5	1.19	1.07	0.92	3.38	0.82	1.21	1.36	0.88	1.01	0.63	0.54	0.61	0.19	1.08	1.58	0.91	1.04	1.02	2.16	0.69	0.64	1.65	0.39	0.98	1	0.64	1.08	1.32	1.24	1.05	0.7	1.35	1.15	0.52	1.03
Colon_5-FU	1.45	1.04	0.6	1.01	0.58	1.07	0.85	0.94	0.52	1.59	0.72	8.08	1.4	0.95	1.06	1	1.15	1.28	1.01	0.87	1.03	1.61	0.78	1.54	1.32	1.22	2	1.27	0.93	1.46	1.52	1.83	6.42	1.08	1.15	0.78	0.75	0.65	1	0.89		1.11	0.71	0.99	0.97	0.78	1.14	1.47	1.05
Colon_5-FU.1	1.63	0.62	0.79	1.51		1.5	0.97	1.42	0.73	1.4	0.89	15.54	1.2	1.04	1.29		0.91	0.39	0.79	0.99	1.55	1.8	0.51	1.06	1.45	1.46	1.98	1.23	1.12	3.85	0.63	1.12	1.03	1.26	1.3	0.79	2.29	0.52		0.64	0.05	0.91	0.91	0.95	1.61	0.77	1.42	1.28	1.12
Colon_5-FU.2	1.56	0.4	0.82	1.45	0.86	1.33	0.65	1.42	0.88	1.31	0.83	8.94	1.39	1.17	1.27	0.46	0.76	0.2	0.93	1.01	1.76	1.82	0.41	1.06	1.38	1.51	2.84	1.52	0.66	1.63	0.7	0.72	0.53	1.31	1.37	0.66	0.67	0.91	1	0.62	2.25	1.08	0.9	0.86	1.78	0.85	1.59	1.08	1.19
Colon_DOXO	2.12	3.01	0.75	0.87	9.64	1.12	1.11	1.12	0.95	1.09	0.8	1.13	2.11	0.78	1.01	3.57	1.46	0.57	1.97	0.68	1.07	1.77	1.12	2.49	0.93	1.07	1.43	1.26	2.8	0.53	2.12	1.54	0.77	0.7	1.02	1.25	1.76			1.2	1.46	1.08	0.79	1.46	0.73	1.09	1.02	1.16	0.51
Colon_DOXO.1	2.64	1.01	0.66	0.73		2.44	1.02	2.08	1.57	0.95	1.24	2.33	1.49	1.08	1.37	0.96	0.7	0.23	1.25	1.17	1.5	1.81	0.78	0.66	1.04	2.9	3.17	0.73	2.17	2.47	1.35	0.52	0.89	0.54	1.6	1.35	0.9	1.28	1	0.44	1.14	1.6	0.79	1.38	2.61	1.35	1.71	0.6	0.9
Colon_DOXO.2	2.32	1.4	0.67	0.66	1	1.99	0.89	1.85	1.41	0.84	1.02	6.32	1.44	0.86	1.26	0.82	0.73	0.64	0.86	1.08	1.92	2.02	0.41	1.02	0.98	3.1	3.55	0.71	1.62	3.56	0.78	1.1	1.03	0.95	1.75	1.17	0.58			0.96		1.28	0.75	1.35	1.72	1.22	1.92	0.71	0.7
Colon_MTX	1.57	1.11	0.83	1.17	0.8	1.34	0.97	1.85	0.87	1.58	1.06	6.04	1.1	0.68	1.07	0.49	1.1	0.25	1.45	0.81	1.05	1.07	0.42	1.36	1.24	0.65	2.88	1.28	1.56	1.19	1.23	1.18	0.67	0.86	1.21	1.09	0.91	0.55	1	0.53	0.83	1.38	0.68	0.87	1.22	0.8	1.19	1.17	1.06
Colon_MTX.1	1.86	0.87	0.85	0.73		1.1	0.66	1.42	0.82	1.99	1.4	7.6	2.03	0.6	1.31	1.28	1.32	1.4	1.1	0.55	1.05	1.64	0.92	0.84	1.15	1.13	1.78	1.52	1.52	0.25	1.07	1.14	0.63	1.11	1.13	1.2	1.48	0.7		0.46	0.94	0.95	0.69	0.97	0.88	1.09	0.82	1.1	0.67
Colon_PCTL	1.78	1.1	0.9	0.94		1.1	1.03	0.72	0.66	1.49	2.08	3.84	2.22	0.69	1.21	0.16	1.17	1.78	1.5	0.56	1.07	1.59	1.08	1.46	1.17	1.01	1.15	1.3	1	0.96	1.48	1.47	0.7	1.38	1.14	1.16	2.73	1.68	1	0.8	0.83	0.67	0.5	2.7	0.6	1.07	0.93	2.49	0.6
Colon_PCTL.1	1.27	1.06	0.93	1.2	0.55	1.4	1.08	2.01	1.2	1.7	0.94	4.33	1.13	0.99	1.06	0.33	1.16	0.26	0.65	0.9	1.61	1.68	0.45	0.92	1.29	0.91	2.35	0.98	0.97	1.35	0.77	0.87	1.58	1.69	1.28	0.87	1.2	0.59		0.97		0.98	0.81	0.72	1.37	1.05	1.47	1.15	0.97
Colon_PCTL.2	1.48	0.89	0.89	1.51		1.49	1.33	2.05	1	1.63	1.28	2.96	1.23	1.52	1.06		1.35	0.98	0.69	0.9	0.88	1.56	0.4	0.85	1.23	1.06	2.29	1.07	0.92	2.79	0.64	0.6	1.01	1.01	1.29	1.12	0.82	1.25	1	0.47	1.05	0.87	0.83	1.07	1.84	0.94	1.31	0.99	1.15
Colon_TDX	1.29	1.84	0.8	1.04		1.26	0.91	1.21	1.12	1.72	0.93	3.98	1.17	1.28	1.16	0.38	1.08	0.89	0.92	0.8	1.16	1.49	0.46	1.04	1.26	0.63	2.06	1.22	1.64	1.33	1.18	1.32	1.18	0.89	1	1.31	0.96	0.9	0.68	0.38	0.75	1.14	0.72	0.83	1.03	0.77	0.97	1.29	1.09
Colon_TDX.1	1.65	1.23	0.79	0.74	0.27	0.91	0.69	1.55	0.94	1.9	1.34	9.88	1.8	1.1	1.11	0.69	1.62	0.68	1.24	0.57	1.36	1.49	0.86	0.99	1.04	1.2	1.67	1.3	1.71	1.08	1.2	1.65	1.14	1.34	1.06	1.31	1.69	0.93		0.61		0.93	0.54	1	0.63	1.07	0.81	0.99	0.71
Colon_TDX.2	1.26	1.17	1.06	1.59	0.33	1.71	0.87	2.45	1.34	1.83	1.07	4.46	1.12	1.28	1.16	0.61	1.59	1.17	0.67	0.93		1.39	0.58	0.68	1.16	0.75	2.39	1.06	1.75	2.36	1.19	0.93	1.47	0.76	1.28	0.96	1.41	0.52		0.56	0.91	1.38	0.86	1.42	2.73	0.88	1.4	1.14	1.28
[truncated: 89 more columns]

[truncated: 6 more sheets: B9_0010941, B10_0015031, B11_0006412, B12_0006350, B13_0008219, B14_0006915]
