# Supplementary material for: How well can morphology assess cell death modality? A proteomics study
Source: Cell Death Discov. 2016 Oct 3;2:16068–. doi: 10.1038/cddiscovery.2016.68 (PMC5045961; doi:10.1038/cddiscovery.2016.68)
Supplement: Supplementary Table S2 [file cddiscovery201668-s3.xls]

## Sheet: Sheet1
Model	Type	A	N	R2X(cum)	R2Y(cum)	Q2(cum)	File
M1	OPLS-DA	4+1+0	15	0.725	0.995	0.791	GO0000278_166_mitotic cell cycle.csv
M2	OPLS-DA	4+0+0	15	0.682	0.979	0.739	GO0006259_180_DNA metabolic process.csv
M3	OPLS-DA	4+4+0	15	0.85	0.996	0.748	GO0006281_105_DNA repair.csv
M4	OPLS-DA	4+1+0	15	0.664	0.991	0.786	GO0006350_421_transcription.csv
M5	OPLS-DA	4+1+0	15	0.727	0.993	0.813	GO0006396_352_RNA processing.csv
M6	OPLS-DA	4+1+0	15	0.807	0.994	0.896	GO0006412_242_translation.csv
M7	OPLS-DA	4+1+0	15	0.72	0.994	0.801	GO0006508_285_proteolysis.csv
M8	OPLS-DA	4+1+0	15	0.709	0.991	0.841	GO0006915_187_apoptosis.csv
M9	OPLS-DA	4+3+0	15	0.797	0.996	0.857	GO0006928_125_cell motion.csv
M10	OPLS-DA	4+1+0	15	0.708	0.985	0.724	GO0006974_138_response to DNA damage stimulus.csv
M11	OPLS-DA	4+1+0	15	0.72	0.988	0.842	GO0007010_155_cytoskeleton organization.csv
M12	OPLS-DA	4+1+0	15	0.721	0.994	0.786	GO0007049_290_cell cycle.csv
M13	OPLS-DA	4+2+0	15	0.767	0.979	0.798	GO0007155_140_cell adhesion.csv
M14	OPLS-DA	4+1+0	15	0.681	0.968	0.728	GO0007166_183_cell surface receptor linked signal transduction.csv
M15	OPLS-DA	4+2+0	15	0.737	0.997	0.795	GO0008104_395_protein localization.csv
M16	OPLS-DA	4+1+0	15	0.716	0.994	0.866	GO0008219_226_cell death.csv
M17	OPLS-DA	4+2+0	15	0.746	0.993	0.73	GO0008283_135_cell proliferation.csv
M18	OPLS-DA	4+3+0	15	0.851	0.993	0.754	GO0008380_199_RNA splicing.csv
M19	OPLS-DA	4+2+0	15	0.766	0.994	0.84	GO0010941_256_regulation of cell death.csv
M20	OPLS-DA	4+2+0	15	0.757	0.988	0.816	GO0010942_126_positive regulation of cell death.csv
M21	OPLS-DA	4+1+0	15	0.713	0.991	0.85	GO0012501_191_programmed cell death.csv
M22	OPLS-DA	4+2+0	15	0.743	0.997	0.804	GO0015031_356_protein transport.csv
M23	OPLS-DA	4+2+0	15	0.756	0.994	0.798	GO0016044_163_membrane organization.csv
M24	OPLS-DA	4+1+0	15	0.753	0.989	0.759	GO0016071_237_mRNA metabolic process.csv
M25	OPLS-DA	4+1+0	15	0.717	0.994	0.867	GO0016265_227_death.csv
M26	OPLS-DA	4+3+0	15	0.781	0.998	0.721	GO0016310_241_phosphorylation.csv
M27	OPLS-DA	4+2+0	15	0.745	0.991	0.831	GO0016481_125_negative regulation of transcription.csv
M28	OPLS-DA	4+2+0	15	0.758	0.998	0.783	GO0022402_216_cell cycle process.csv
M29	OPLS-DA	4+3+0	15	0.784	0.998	0.776	GO0022403_150_cell cycle phase.csv
M30	OPLS-DA	4+1+0	15	0.685	0.984	0.719	GO0032989_106_cellular component morphogenesis.csv
M31	OPLS-DA	4+3+0	15	0.813	0.995	0.784	GO0033554_190_cellular response to stress.csv
M32	OPLS-DA	4+0+0	15	0.687	0.978	0.802	GO0034613_197_cellular protein localization.csv
M33	OPLS-DA	4+1+0	15	0.69	0.991	0.819	GO0042127_194_regulation of cell proliferation.csv
M34	OPLS-DA	4+2+0	15	0.763	0.995	0.838	GO0042981_252_regulation of apoptosis.csv
M35	OPLS-DA	4+2+0	15	0.755	0.989	0.82	GO0043065_125_positive regulation of apoptosis.csv
M36	OPLS-DA	4+2+0	15	0.771	0.991	0.813	GO0043066_123_negative regulation of apoptosis.csv
M37	OPLS-DA	4+2+0	15	0.764	0.995	0.839	GO0043067_254_regulation of programmed cell death.csv
M38	OPLS-DA	4+2+0	15	0.763	0.995	0.814	GO0046907_341_intracellular transport.csv
M39	OPLS-DA	4+0+0	15	0.666	0.973	0.657	GO0051276_184_chromosome organization.csv
M40	OPLS-DA	4+3+0	15	0.817	0.994	0.799	GO0051301_115_cell division.csv
M41	OPLS-DA	4+1+0	15	0.709	0.973	0.692	GO0051726_112_regulation of cell cycle.csv
M42	OPLS-DA	4+0+0	15	0.736	0.962	0.73	GO0055085_136_transmembrane transport.csv
M43	OPLS-DA	4+2+0	15	0.772	0.992	0.817	GO0060548_126_negative regulation of cell death.csv
M44	OPLS-DA	4+1+0	15	0.72	0.985	0.772	GO0065003_308_macromolecular complex assembly.csv
M68	OPLS-DA	4+0+0	15	0.898	0.991	0.963	ntopA_100.csv
M69	OPLS-DA	4+0+0	15	0.809	0.997	0.937	ntopA_1000.csv
M70	OPLS-DA	4+1+0	15	0.83	0.998	0.942	ntopA_1100.csv
M71	OPLS-DA	4+1+0	15	0.824	0.998	0.941	ntopA_1200.csv
M72	OPLS-DA	4+1+0	15	0.816	0.998	0.935	ntopA_1300.csv
M73	OPLS-DA	4+1+0	15	0.812	0.998	0.931	ntopA_1400.csv
M74	OPLS-DA	4+1+0	15	0.805	0.998	0.926	ntopA_1500.csv
M75	OPLS-DA	4+1+0	15	0.798	0.998	0.922	ntopA_1600.csv
M76	OPLS-DA	4+1+0	15	0.791	0.998	0.914	ntopA_1700.csv
M77	OPLS-DA	4+1+0	15	0.787	0.998	0.909	ntopA_1800.csv
M78	OPLS-DA	4+1+0	15	0.782	0.998	0.905	ntopA_1900.csv
M79	OPLS-DA	4+0+0	15	0.899	0.995	0.97	ntopA_200.csv
M80	OPLS-DA	4+1+0	15	0.777	0.998	0.898	ntopA_2000.csv
M81	OPLS-DA	4+1+0	15	0.757	0.998	0.881	ntopA_2400.csv
M82	OPLS-DA	4+1+0	15	0.74	0.999	0.864	ntopA_2800.csv
M83	OPLS-DA	4+0+0	15	0.869	0.991	0.957	ntopA_300.csv
M84	OPLS-DA	4+1+0	15	0.724	0.998	0.849	ntopA_3200.csv
M85	OPLS-DA	4+1+0	15	0.707	0.999	0.837	ntopA_3600.csv
M86	OPLS-DA	4+0+0	15	0.859	0.992	0.952	ntopA_400.csv
M87	OPLS-DA	4+1+0	15	0.698	0.998	0.829	ntopA_4000.csv
M88	OPLS-DA	4+1+0	15	0.694	0.998	0.83	ntopA_4168.csv
M89	OPLS-DA	4+0+0	15	0.843	0.993	0.948	ntopA_500.csv
M90	OPLS-DA	4+0+0	15	0.836	0.994	0.946	ntopA_600.csv
M91	OPLS-DA	4+0+0	15	0.83	0.995	0.942	ntopA_700.csv
M92	OPLS-DA	4+0+0	15	0.826	0.996	0.944	ntopA_800.csv
M93	OPLS-DA	4+0+0	15	0.815	0.996	0.939	ntopA_900.csv
M94	OPLS-DA	4+0+0	15	0.658	0.974	0.799	rand_00.csv
M95	OPLS-DA	4+1+0	15	0.753	0.975	0.779	rand_01.csv
M96	OPLS-DA	4+1+0	15	0.73	0.971	0.709	rand_02.csv
M97	OPLS-DA	4+0+0	15	0.667	0.972	0.794	rand_03.csv
M98	OPLS-DA	4+3+0	15	0.832	0.994	0.796	rand_04.csv
M99	OPLS-DA	4+2+0	15	0.749	0.987	0.799	rand_05.csv
M100	OPLS-DA	4+1+0	15	0.727	0.986	0.796	rand_06.csv
M101	OPLS-DA	4+1+0	15	0.729	0.968	0.657	rand_07.csv
M102	OPLS-DA	4+1+0	15	0.731	0.984	0.755	rand_08.csv
M103	OPLS-DA	4+1+0	15	0.756	0.98	0.788	rand_09.csv
M104	OPLS-DA	4+3+0	15	0.813	0.994	0.799	rand_as_00.csv
M105	OPLS-DA	4+1+0	15	0.726	0.988	0.818	rand_as_01.csv
M106	OPLS-DA	4+0+0	15	0.636	0.954	0.748	rand_as_02.csv
M107	OPLS-DA	4+2+0	15	0.765	0.987	0.723	rand_as_03.csv
M108	OPLS-DA	4+2+0	15	0.731	0.992	0.775	rand_as_04.csv
M109	OPLS-DA	4+1+0	15	0.775	0.964	0.808	rand_as_05.csv
M110	OPLS-DA	4+1+0	15	0.735	0.98	0.83	rand_as_06.csv
M111	OPLS-DA	4+1+0	15	0.747	0.981	0.816	rand_as_07.csv
M112	OPLS-DA	4+1+0	15	0.708	0.969	0.702	rand_as_08.csv
M113	OPLS-DA	4+3+0	15	0.823	0.995	0.842	rand_as_09.csv
M114	OPLS-DA	4+0+0	15	0.636	0.949	0.679	rand_asn_00.csv
M115	OPLS-DA	4+0+0	15	0.698	0.953	0.723	rand_asn_01.csv
M116	OPLS-DA	4+3+0	15	0.837	0.994	0.81	rand_asn_02.csv
M117	OPLS-DA	4+3+0	15	0.809	0.994	0.857	rand_asn_03.csv
M118	OPLS-DA	4+1+0	15	0.69	0.975	0.711	rand_asn_04.csv
M119	OPLS-DA	4+1+0	15	0.747	0.977	0.786	rand_asn_05.csv
M120	OPLS-DA	4+1+0	15	0.745	0.971	0.8	rand_asn_06.csv
M121	OPLS-DA	4+2+0	15	0.8	0.979	0.748	rand_asn_07.csv
M122	OPLS-DA	4+3+0	15	0.83	0.99	0.736	rand_asn_08.csv
M123	OPLS-DA	4+2+0	15	0.767	0.988	0.781	rand_asn_09.csv
M125	OPLS-DA	4+2+0	15	0.817	0.994	0.88	top100S.csv
M192	OPLS-DA	4+1+0	15	0.774	0.985	0.864	x01_lungTop100S.csv
