# Supplementary material for: How well can morphology assess cell death modality? A proteomics study
Source: Cell Death Discov. 2016 Oct 3;2:16068–. doi: 10.1038/cddiscovery.2016.68 (PMC5045961; doi:10.1038/cddiscovery.2016.68)
Supplement: Supplementary Table S3 [file cddiscovery201668-s4.xls]

## Sheet: Sheet1
Model	Type	A	N	R2X(cum)	R2Y(cum)	Q2(cum)	File
M1	OPLS-DA	4+4+0	44	0.656	0.831	0.258	GO0000278_166_mitotic cell cycle.csv
M2	OPLS-DA	4+4+0	44	0.672	0.836	0.365	GO0006259_180_DNA metabolic process.csv
M3	OPLS-DA	4+4+0	44	0.668	0.786	0.211	GO0006281_105_DNA repair.csv
M4	OPLS-DA	4+4+0	44	0.594	0.862	0.484	GO0006350_421_transcription.csv
M5	OPLS-DA	4+4+0	44	0.664	0.864	0.444	GO0006396_352_RNA processing.csv
M6	OPLS-DA	4+4+0	44	0.74	0.803	0.468	GO0006412_242_translation.csv
M7	OPLS-DA	4+4+0	44	0.684	0.847	0.299	GO0006508_285_proteolysis.csv
M8	OPLS-DA	4+4+0	44	0.632	0.879	0.36	GO0006915_187_apoptosis.csv
M9	OPLS-DA	4+4+0	44	0.68	0.833	0.268	GO0006928_125_cell motion.csv
M10	OPLS-DA	4+4+0	44	0.65	0.8	0.21	GO0006974_138_response to DNA damage stimulus.csv
M11	OPLS-DA	4+4+0	44	0.712	0.829	0.31	GO0007010_155_cytoskeleton organization.csv
M12	OPLS-DA	4+4+0	44	0.642	0.873	0.396	GO0007049_290_cell cycle.csv
M13	OPLS-DA	4+4+0	44	0.654	0.839	0.231	GO0007155_140_cell adhesion.csv
M14	OPLS-DA	4+4+0	44	0.613	0.838	0.289	GO0007166_183_cell surface receptor linked signal transduction.csv
M15	OPLS-DA	4+4+0	44	0.653	0.898	0.449	GO0008104_395_protein localization.csv
M16	OPLS-DA	4+4+0	44	0.634	0.875	0.405	GO0008219_226_cell death.csv
M17	OPLS-DA	4+4+0	44	0.669	0.816	0.411	GO0008283_135_cell proliferation.csv
M18	OPLS-DA	4+4+0	44	0.703	0.837	0.332	GO0008380_199_RNA splicing.csv
M19	OPLS-DA	4+4+0	44	0.648	0.891	0.449	GO0010941_256_regulation of cell death.csv
M20	OPLS-DA	4+4+0	44	0.642	0.869	0.428	GO0010942_126_positive regulation of cell death.csv
M21	OPLS-DA	4+4+0	44	0.635	0.884	0.364	GO0012501_191_programmed cell death.csv
M22	OPLS-DA	4+4+0	44	0.652	0.902	0.457	GO0015031_356_protein transport.csv
M23	OPLS-DA	4+4+0	44	0.663	0.854	0.37	GO0016044_163_membrane organization.csv
M24	OPLS-DA	4+4+0	44	0.707	0.834	0.373	GO0016071_237_mRNA metabolic process.csv
M25	OPLS-DA	4+4+0	44	0.634	0.875	0.403	GO0016265_227_death.csv
M26	OPLS-DA	4+4+0	44	0.616	0.867	0.285	GO0016310_241_phosphorylation.csv
M27	OPLS-DA	4+4+0	44	0.65	0.797	0.27	GO0016481_125_negative regulation of transcription.csv
M28	OPLS-DA	4+4+0	44	0.642	0.861	0.358	GO0022402_216_cell cycle process.csv
M29	OPLS-DA	4+4+0	44	0.614	0.846	0.263	GO0022403_150_cell cycle phase.csv
M30	OPLS-DA	4+4+0	44	0.684	0.807	0.174	GO0032989_106_cellular component morphogenesis.csv
M31	OPLS-DA	4+4+0	44	0.651	0.858	0.402	GO0033554_190_cellular response to stress.csv
M32	OPLS-DA	4+4+0	44	0.668	0.858	0.367	GO0034613_197_cellular protein localization.csv
M33	OPLS-DA	4+4+0	44	0.489	0.892	0.418	GO0042127_194_regulation of cell proliferation.csv
M34	OPLS-DA	4+4+0	44	0.648	0.891	0.451	GO0042981_252_regulation of apoptosis.csv
M35	OPLS-DA	4+4+0	44	0.645	0.865	0.426	GO0043065_125_positive regulation of apoptosis.csv
M36	OPLS-DA	4+4+0	44	0.645	0.828	0.313	GO0043066_123_negative regulation of apoptosis.csv
M37	OPLS-DA	4+4+0	44	0.648	0.889	0.442	GO0043067_254_regulation of programmed cell death.csv
M38	OPLS-DA	4+4+0	44	0.65	0.877	0.4	GO0046907_341_intracellular transport.csv
M39	OPLS-DA	4+4+0	44	0.63	0.816	0.32	GO0051276_184_chromosome organization.csv
M40	OPLS-DA	4+4+0	44	0.651	0.8	0.256	GO0051301_115_cell division.csv
M41	OPLS-DA	4+4+0	44	0.621	0.793	0.302	GO0051726_112_regulation of cell cycle.csv
M42	OPLS-DA	4+4+0	44	0.716	0.799	0.234	GO0055085_136_transmembrane transport.csv
M43	OPLS-DA	4+4+0	44	0.65	0.829	0.328	GO0060548_126_negative regulation of cell death.csv
M44	OPLS-DA	4+4+0	44	0.64	0.879	0.412	GO0065003_308_macromolecular complex assembly.csv
M68	OPLS-DA	4+4+0	44	0.876	0.767	0.436	ntopA_100.csv
M69	OPLS-DA	4+4+0	44	0.785	0.869	0.537	ntopA_1000.csv
M70	OPLS-DA	4+4+0	44	0.777	0.871	0.541	ntopA_1100.csv
M71	OPLS-DA	4+4+0	44	0.773	0.879	0.548	ntopA_1200.csv
M72	OPLS-DA	4+4+0	44	0.763	0.881	0.537	ntopA_1300.csv
M73	OPLS-DA	4+4+0	44	0.757	0.884	0.541	ntopA_1400.csv
M74	OPLS-DA	4+4+0	44	0.75	0.886	0.541	ntopA_1500.csv
M75	OPLS-DA	4+4+0	44	0.743	0.886	0.534	ntopA_1600.csv
M76	OPLS-DA	4+4+0	44	0.736	0.892	0.532	ntopA_1700.csv
M77	OPLS-DA	4+4+0	44	0.733	0.893	0.536	ntopA_1800.csv
M78	OPLS-DA	4+4+0	44	0.727	0.893	0.532	ntopA_1900.csv
M79	OPLS-DA	4+4+0	44	0.855	0.821	0.534	ntopA_200.csv
M80	OPLS-DA	4+4+0	44	0.724	0.894	0.533	ntopA_2000.csv
M81	OPLS-DA	4+4+0	44	0.699	0.9	0.531	ntopA_2400.csv
M82	OPLS-DA	4+4+0	44	0.68	0.903	0.516	ntopA_2800.csv
M83	OPLS-DA	4+4+0	44	0.831	0.846	0.556	ntopA_300.csv
M84	OPLS-DA	4+4+0	44	0.66	0.911	0.517	ntopA_3200.csv
M85	OPLS-DA	4+4+0	44	0.642	0.915	0.516	ntopA_3600.csv
M86	OPLS-DA	4+4+0	44	0.823	0.856	0.557	ntopA_400.csv
M87	OPLS-DA	4+4+0	44	0.625	0.921	0.505	ntopA_4000.csv
M88	OPLS-DA	4+4+0	44	0.617	0.922	0.501	ntopA_4168.csv
M89	OPLS-DA	4+4+0	44	0.819	0.859	0.559	ntopA_500.csv
M90	OPLS-DA	4+4+0	44	0.808	0.869	0.57	ntopA_600.csv
M91	OPLS-DA	4+4+0	44	0.802	0.868	0.565	ntopA_700.csv
M92	OPLS-DA	4+4+0	44	0.795	0.873	0.557	ntopA_800.csv
M93	OPLS-DA	4+4+0	44	0.789	0.866	0.532	ntopA_900.csv
M94	OPLS-DA	4+4+0	44	0.656	0.829	0.425	rand_00.csv
M95	OPLS-DA	4+4+0	44	0.675	0.795	0.231	rand_01.csv
M96	OPLS-DA	4+4+0	44	0.693	0.77	0.183	rand_02.csv
M97	OPLS-DA	4+4+0	44	0.693	0.779	0.192	rand_03.csv
M98	OPLS-DA	4+4+0	44	0.689	0.793	0.302	rand_04.csv
M99	OPLS-DA	4+4+0	44	0.655	0.777	0.159	rand_05.csv
M100	OPLS-DA	4+4+0	44	0.635	0.839	0.42	rand_06.csv
M101	OPLS-DA	4+4+0	44	0.677	0.785	0.296	rand_07.csv
M102	OPLS-DA	4+4+0	44	0.664	0.807	0.387	rand_08.csv
M103	OPLS-DA	4+4+0	44	0.636	0.804	0.34	rand_09.csv
M104	OPLS-DA	4+4+0	44	0.675	0.813	0.37	rand_as_00.csv
M105	OPLS-DA	4+4+0	44	0.69	0.806	0.279	rand_as_01.csv
M106	OPLS-DA	4+4+0	44	0.671	0.788	0.325	rand_as_02.csv
M107	OPLS-DA	4+4+0	44	0.678	0.762	0.206	rand_as_03.csv
M108	OPLS-DA	4+4+0	44	0.681	0.78	0.174	rand_as_04.csv
M109	OPLS-DA	4+4+0	44	0.719	0.806	0.361	rand_as_05.csv
M110	OPLS-DA	4+4+0	44	0.68	0.841	0.374	rand_as_06.csv
M111	OPLS-DA	4+4+0	44	0.681	0.792	0.395	rand_as_07.csv
M112	OPLS-DA	4+4+0	44	0.664	0.803	0.301	rand_as_08.csv
M113	OPLS-DA	4+4+0	44	0.635	0.812	0.345	rand_as_09.csv
M114	OPLS-DA	4+4+0	44	0.682	0.726	0.144	rand_asn_00.csv
M115	OPLS-DA	4+4+0	44	0.679	0.792	0.274	rand_asn_01.csv
M116	OPLS-DA	4+4+0	44	0.657	0.797	0.233	rand_asn_02.csv
M117	OPLS-DA	4+4+0	44	0.667	0.779	0.251	rand_asn_03.csv
M118	OPLS-DA	4+4+0	44	0.661	0.81	0.341	rand_asn_04.csv
M119	OPLS-DA	4+4+0	44	0.68	0.795	0.229	rand_asn_05.csv
M120	OPLS-DA	4+4+0	44	0.659	0.802	0.264	rand_asn_06.csv
M121	OPLS-DA	4+4+0	44	0.671	0.777	0.197	rand_asn_07.csv
M122	OPLS-DA	4+4+0	44	0.689	0.787	0.261	rand_asn_08.csv
M123	OPLS-DA	4+4+0	44	0.661	0.811	0.212	rand_asn_09.csv
M125	OPLS-DA	4+4+0	44	0.678	0.895	0.714	top100S.csv
